# Supplementary material for: Hypoxia causes transgenerational impairments in reproduction of fish
Source: Nat Commun. 2016 Jul 4;7:12114. doi: 10.1038/ncomms12114 (PMC4932196; doi:10.1038/ncomms12114)
Supplement: Supplementary Data 1 — This file shows the classification of differentially expressed proteins according to their functions and pathways involved using PANTHER analysis. [file ncomms12114-s2.xls]

## Sheet: Fold change general
F0H downregulation		F0H upregulation		F1T downregulation		F1T upregulation		F1H downregulation		F1H upregulation		F2T downregulation		F2T upregulation		F2H downregulation		F2H upregulation
Gene symbol	Fold change	Gene symbol	Fold change	Gene symbol	Fold change	Gene symbol	Fold change	Gene symbol	Fold change	Gene symbol	Fold change	Gene symbol	Fold change	Gene symbol	Fold change	Gene symbol	Fold change	Gene symbol	Fold change
SLK	0.777	PSAL	1.408	GNA13	0.843	FKB10	1.285	GNA13	0.857	FKB10	1.35	CTR3	0.832	ALDCB	1.127	DRG1	0.843	WDR63	1.247
CSKP	0.758	XRCC6	1.532	PTH2	0.795	UBR7	1.175	UCHL3	0.843	ILEU	1.664	BIOC	0.8	S6OS1	1.235	C1QT5	0.825	S6OS1	1.172
KI18B	0.835	NTF2	1.188	BIOC	0.507	KI18B	1.669	C1QT5	0.629	ASNS	1.05	AT1A3	0.917	THTM	1.192	UBC9B	0.869	PTH2	1.917
C1QT5	0.587	RN216	1.33	CDC5L	0.795	SYCC	1.222	CSN3	0.843	CAHZ	1.251	ELP1	0.915	FABPH	1.22	ANX2A	0.762	VPS35	1.205
AP1S1	0.793	CDC5L	1.233	PGBM	0.823	TTC7B	1.572	ACPH	0.515	RL23A	1.462	IPO11	0.628	PTH2	1.487	AN32B	0.785	HEM6	2.089
UBR5	0.789	SYCC	1.331	CP17A	0.495	RS11	1.782	GNA14	0.818	GNMT	1.763	PERM	0.75	EF2	1.151	GBB1	0.667	PCIF1	1.94
EPIPL	0.92	KAD8	1.277	COX7R	0.637	SMD2	1.389	UCHL4	0.755	UBR5	1.2	SYCP1	0.722	TRUB1	1.128	IPO11	0.859	SNF8	2.006
RS28	0.903	FLOT1	1.179	CMC1	0.755	NUCL	1.173	C1QT6	0.709	TTC7B	2.076	CRP	0.714	WDR48	1.417	SMD2	0.852	PLEC	1.296
SMAD2	0.669	FCL	1.124	PSMG2	0.817	SYCP1	1.196	CSN4	0.65	ODP2	1.182	CPNE1	0.784	COX7R	1.461	DHX15	0.775	EFHC1	1.145
CREB1	0.606	NUB1	1.392	A1AT	0.923	CWC22	1.309	ACPH	0.605	SMAD2	1.531	TTC18	0.898	FCL	1.124	STT3A	0.858	TBB	1.176
FA49B	0.848	NSMA3	1.502	CCD39	0.73	NUB1	1.378	GNA15	0.847	CAN1	1.267	CO1A2	0.718	RUVB1	1.088	PARP1	0.889	SMAD2	1.376
ARFP1	0.802	STT3A	1.303	MYH11	0.472	STIP1	1.136	UCHL5	0.781	ACADM	1.222	TNPO2	0.907	ODP2	1.25	SC23A	0.783	CRP	1.454
PHF8	0.948	VP13A	1.143	NUP93	0.773	APOA4	1.199	C1QT7	0.669	RL23	1.194	RS2	0.838	FIBG	1.142	RBP56	0.852	A1AT	1.204
TRFM	0.532	TBCD1	1.593	PFD3	0.851	SYCE2	1.186	CSN5	0.767	AKP8L	1.286	MINK1	0.761	HG2A	1.357	NOL6	0.855	ACBP	1.63
OCAD2	0.697	AKP8L	1.194	TS101	0.762	PSA1	1.178	ACPH	0.784	OCAD2	1.565	HORM1	0.787	SYCE2	1.281	RS2	0.852	EXOS7	1.355
KCRM	0.609	UK114	1.119	ENPL	0.901	SYIC	1.151	GNA16	0.828	SBNO1	1.28	H33	0.831	FPPS	1.452	ENPL	0.925	PFD3	1.316
EXOS9	0.448	CC151	1.138	VTA1	0.684	DHSDB	1.383	UCHL6	0.73	THOC1	1.587	LMNB2	0.921	DHSDB	1.343	VTA1	0.687	LACB2	1.668
143B2	0.774	HORM1	1.22	ARPC2	0.752	RL23	1.427	C1QT8	0.803	ALDH2	1.127	FACD2	0.834	SBNO1	1.277	H33	0.612	ARI1	1.375
SPHK2	0.233	CTL2	1.429	CTND1	0.762	RS2	1.212	K1C13	0.714	CCD19	1.601	CPSF3	0.694	ALDH2	1.182	MPCP	0.871	PAPS1	1.414
TPM2	0.779	CHDH	1.606	LAS1L	0.763	H33	1.236	APOEB	0.853	ATG7	1.229	TPM1	0.588	PLMN	1.198	SF3A3	0.651	CC151	1.265
CBPA1	0.61	NCPR	1.341	CAPSL	0.339	SF3A3	1.301	EF2	0.819	KCRM	1.161	AL7A1	0.821	CCD19	1.54	LMNB2	0.913	PLMN	1.112
CO3	0.673	NPHP1	1.891	FYV1	0.738	LEG3	1.212	AUHM	0.778	WNK1	1.345	GPN3	0.564	KCRM	1.584	MBOA7	0.845	CCD19	1.197
CFAB	0.919	UBL7	1.725	OTU1	0.892	TATD2	1.427	MBOA7	0.573	DNM1L	1.129	STMN1	0.863	KPYK	1.105	ODFP2	0.832	TBC17	1.254
H2A2B	0.9	HBAE	1.288	IPYR	0.862	LPP	1.358	FYV1	0.696	HBAE	1.334	HM13	0.707	IN4L2	1.537	FYV1	0.684	ATG7	1.097
LX15B	0.39	GRPE1	1.164	ANGT	0.51	NAA15	1.162	UBL7	0.721	CBPA1	1.389	PAIP1	0.792	NUP50	1.178	TPM1	0.835	KCRM	1.299
TOM34	0.802	STMN1	1.11	PARP3	0.789	MLF1	1.183	CO3	0.697	M2GD	1.577	ECHD2	0.578	INT7	1.451	HM13	0.786	KPYK	1.156
PRDX5	0.862	LPP	1.521	HBB1	0.905	CCD77	1.194	CFAB	0.731	SEPT2	1.293	RS9	0.7	DDAH1	1.027	CO3	0.681	INT7	2.643
TLN1	0.747	ECHB	1.139	PSMD6	0.815	AT2A2	1.217	ANGT	0.738	PUM1	1.655	COCA1	0.882	VRK3	1.889	PAIP1	0.719	VRK3	1.396
MYH11	0.718	PROF2	1.093	DMAP1	0.609	M2GD	1.471	PARP3	0.73	DHB4	1.19	RWDD4	0.62	TRAP1	1.18	GSTM3	0.853	SRS11	1.402
EF1B	0.845	DYHC1	1.052	3HIDH	0.641	ATP5J	1.463	GSTM3	0.819	HBB1	1.65	ARLY	0.788	CBPA1	1.397	ECHD2	0.769	CSN7A	1.263
CERU	0.712	CLU	1.111	STPAP	0.672	PUR9	1.847	DAAF1	0.839	ALDOB	1.395	CPSF2	0.661	AT2A2	1.223	SNX1	0.864	VAPB	1.09
SYAC	0.896	HBB1	1.434	PKHL1	0.744	AMYP	1.347	EXOC4	0.688	COIA1	1.509	TLN1	0.701	CFAB	1.191	RS9	0.781	EF1D	1.836
RAN	0.918	ADAD2	1.127	BCAM	0.781	SNUT1	1.897	C43BP	0.526	BHMT1	1.538	SYMC	0.568	TTC38	1.342	TMX2B	0.748	PRC2A	1.45
CO9	0.835	6PGL	1.128	ERAP1	0.729	GLCM	1.248	FIBB	0.843	RL11	1.196	ECHM	0.827	DAAF1	1.111	FIBB	0.84	MLF1	1.303
DESP	0.885	WDHD1	1.211	STAT3	0.682	APOA4	1.696	RWDD4	0.778	CALR	1.231	VPS16	0.827	HBB1	1.153	SEC13	0.808	PRKDC	1.441
NACAM	0.869	APOA4	2.007	VPS16	0.539	GAMT	1.35	LSM6	0.842	CPSF2	1.216	PSB2	0.638	ALDOB	1.226	QORL1	0.769	TTC38	1.178
ATLA1	0.944	MCCB	1.294	DLRB1	0.736	RL10A	1.247	F188A	0.51	DGKA	1.222	CHCH6	0.681	AMYP	1.682	CERU	0.896	NCAM1	1.331
DPP3	0.868	TM9S2	1.278	AMPN	0.793	AN32E	1.274	MARCS	0.453	CTRA	1.804	TNKS2	0.874	IN4L2	1.537	RHEB	0.836	SEPT2	1.206
TPM4	0.739	IF4B	1.584	HS90B	0.696	GNPTA	1.122	PUS7	0.76	EF1B	1.109	DPP3	0.839	PRDX5	1.218	RL10A	0.767	SL9A6	1.277
K1C18	0.705	GNPTA	1.315	FNTA	0.835	PLST	1.32	CERU	0.765	SHLB1	1.091	HAT1	0.867	CERU	1.124	RL18A	0.766	PKHL1	1.379
FLNB	0.855	TX1B3	1.213	ANM5	0.684	ACTG	1.098	K1C18	0.821	GNA11	1.88	TPM4	0.801	WDR1	1.161	SNX15	0.638	SYAC	1.157
TRY2	0.794	MYSU	1.268	SPTN1	0.815	CP070	1.864	SPAG5	0.769	GDIR1	1.202	AP1G1	0.7	GDIR1	1.43	RENT1	0.853	VPS16	1.42
CNDG2	0.581	APEX1	1.269	ARMC3	0.695	TOP2A	1.333	STAT3	0.818	GAMT	1.464	ANFY1	0.543	ACAD9	1.129	PSB2	0.728	GNPTA	1.128
SAC1B	0.857	SPCS3	1.414	NDUB9	0.556	K1C18	1.537	CO9	0.779	RL10A	1.356	ENO4	0.603	FINC	1.207	COPA	0.875	ATAD2	1.275
G3P	0.775	UBP5	1.085	PRP17	0.676	CRYL1	1.422	KTU	0.844	LUC7L	1.316	STBPA	0.791	SRSF6	1.218	TRM61	0.577	CASC4	1.292
PGLT1	0.617	TOP2A	1.143	PCBP2	0.808	CCNF	1.329	PSB2	0.447	NDKB	1.346	FTM	0.79	LYPA2	1.202	RENBP	0.802	LYPA2	1.179
NPC2	0.861	TSAP1	1.35	DECR2	0.62	GKAP1	1.529	LYPA2	0.807	RS17	1.171	TDRD1	0.879	TBB1	1.2	FOLR2	0.804	DESP	1.271
MTX1	0.486	SAX	1.149	RSPH9	0.846	TRY2	1.539	CDAN1	0.858	ATAD2	1.181	TGM1	0.796	PRS6A	1.133	ANM5	0.689	TBB1	1.388
ENDOU	0.831	GSHR	1.206	PDIA3	0.882	PI51C	1.25	DCMC	0.757	ABCF1	1.528	IQGA1	0.911	EWS	1.136	HAT1	0.856	DLRB1	1.207
TCP4	0.905	PSA7	1.083	ADHX	0.835	RAB21	1.308	NACAM	0.838	PLST	1.338	RS19	0.84	PP6R3	1.435	MARE1	0.812	PSA7	1.153
RBM46	0.857	CENPE	1.405	SCEL	0.559	C1QBP	1.202	ATLA1	0.787	KAT8	1.168	TPD53	0.743	ACTG	1.102	AP1G1	0.7	CENPE	1.391
EPD	0.442	PRVB3	2.135	PANK4	0.49	SAC1B	1.305	DLRB1	0.694	DESP	1.175	XPO2	0.861	AP3B1	1.462	ICA1L	0.592	CP11A	1.235
ATP5H	0.854	I2B2B	1.553	ANXA3	0.904	ARSA	1.053	CLIC4	0.688	EWS	1.229	TCP4	0.857	CALX	1.35	CALR	0.945	PRVB3	1.684
HA1K	0.349	GCP3	2.259	SNCA	0.864	IQGA1	1.167	IPO4	0.897	PTER	1.607	HP1B3	0.64	ANR40	1.968	RL13A	0.767	PUR2	1.137
LKHA4	0.807	UCHL1	1.11	CTBP1	0.722	BUB3	1.162	HEAT2	0.622	TOP2A	1.464	PIWL2	0.887	ATRX	1.209	TOLIP	0.75	RAB4B	1.297
TCPQ	0.892	CCNF	1.177	ZO2	0.422	EPD	1.42	UCHL1	0.833	TCEA1	1.364	AMOT	0.953	TTC29	1.209	IQGA1	0.897	ODBA	1.314
RLA2	0.854	PRP8	1.132	ELP2	0.88	RL4	1.187	UB2L3	0.769	UK114	1.173	DDX43	0.845	UB2L3	1.214	TPD53	0.787	MIEAP	1.131
MYH10	0.751	CO8A1	1.735	ATX2	0.728	SHQ1	1.206	SHPK	0.653	PRVB3	1.945	ETFA	0.858	CO8A1	1.305	MTX1	0.89	CI064	1.291
DNAL1	0.729	ELAV1	1.361	KAD1	0.874	FKB1A	1.18	MIEAP	0.716	CRYL1	1.312	FXR1	0.856	TRY2	1.514	RHG19	0.814	NAPEP	1.271
ISOC2	0.883	CLCN7	1.763	CALD1	0.807	HYES	1.316	PRP17	0.72	H1	1.328	LMBL2	0.54	THPS	1.212	CG057	0.817	TRMBB	1.211
NAGAB	0.73	VA0D1	1.189	VCIP1	0.726	SAM5A	1.298	SNX12	0.711	TRY2	2.071	VATG1	0.707	RUXF	1.206	DHSA	0.907	TOM40	1.462
KCRU	0.436	C1QBP	1.215	IF2B	0.833	SUCB2	1.397	FACE1	0.646	PPIB	1.164	EIF3E	0.825	ENDOU	1.638	TFG	0.804	HBA1	1.307
FABPL	0.522	RBMX	2.022	WIPI3	0.738	HEM3	1.31	EPD	0.709	MDHM	1.144	AHNK	0.814	EPD	1.804	RDH12	0.815	FABP7	1.658
FLNA	0.849	ECM29	1.16	COX41	0.758	FXR1	1.145	SRS10	0.554	PRP6	1.125	ARI1B	0.495	PUF60	1.083	IF2B	0.883	FACE1	1.271
KPRA	0.707	DECR2	1.256	GSTA	0.676	RIR2	1.619	FIBA	0.437	VRK1	1.694	FLNA	0.873	ATP5H	1.151	RL5	0.847	LRC40	1.414
ALDOA	0.795	BUB3	1.183	TAGL	0.918	AHNK	1.193	ADHX	0.856	2ABA	1.126	SYLM	0.738	UBE3A	1.288	DDX43	0.902	DHX9	1.917
PEP16	0.602	M10L1	1.457	HMGB2	0.915	PSD12	1.355	ACSF2	0.481	ENDOU	1.361	TNPO3	0.904	CCD65	1.722	EXOC2	0.963	ECHD3	1.775
COTL1	0.897	PSMD5	1.19	ADDA	0.86	COF2	1.065	F12AI	0.627	TCF25	1.25	ACACA	0.888	ROA0	1.186	EIF3E	0.863	ROA0	1.36
PDIA1	0.846	SPG17	1.18	CAZA1	0.744	M2OM	1.254	1433X	0.843	ATP5H	1.101	RL31	0.817	SPC1L	1.298	PSMD3	0.811	ABHGA	1.12
NUDC	0.864	ALDOB	1.063	CBPQ	0.584	RS13	1.233	CALD1	0.701	CG057	1.815	SQRD	0.809	NID1	1.303	RL13	0.751	ABD12	1.137
ANR24	0.846	SRS10	1.293	PERQ2	0.924	RL31	1.759	LAMA4	0.809	HYES	1.463	K1C18	0.937	ELOB	1.228	COF2	0.894	MOT1	2.163
CO3	0.679	DHSA	1.261	KLH14	0.607	MYSS	1.791	SPC1L	0.788	TTI2	1.365	CAZA1	0.818	FETUB	1.25	RAD21	0.797	KAP2	1.141
ERP44	0.774	CCD40	1.976	SK2L2	0.73	VAPA	1.375	TR112	0.772	CO1A1	1.6	DDX42	0.738	AT233	1.421	PFD6	0.799	ALDOA	1.44
EPCAM	0.75	ZO2	1.808	ERP44	0.825	DHPR	1.174	ABHGA	0.842	LKHA4	1.306	2A5G	0.522	ALDOA	1.56	AHNK	0.935	NNTM	1.342
RAB8A	0.854	AMOT	1.917	NOD2	0.623	CAN5	1.348	RLGPB	0.633	TCPQ	1.106	SMC6	0.824	OSTF1	1.445	AL7A1	0.801	TOIP1	1.097
HEM2	0.77	PREB	1.216	PPM1G	0.741	KCRM	1.537	NEK9	0.866	ETFA	1.283	NOD2	0.801	SRS1B	1.439	K1C18	0.899	A9A1B	1.247
ALDR	0.802	UGGG1	1.212	CYFP1	0.672	RANG	1.11	AHNK	0.867	NDUS3	1.238	RS3A	0.761	HAP28	1.375	NXN	0.762	ADAS	1.163
PGM1	0.858	ACTN1	1.169	BRD2	0.289	HNRPR	1.165	THRB	0.728	RAE1L	1.448	CYFP1	0.845	MRE11	1.186	PEPD	0.728	IMMT	1.143
CTRB	0.603	PAR15	1.774	AKA12	0.762	PEP16	1.45	ST3L2	0.781	FABPL	1.373	SAE2	0.792	AATC	1.118	PEP16	0.629	PININ	1.287
TRFE	0.86	CNOT1	1.243	CN166	0.839	PDIA1	1.319	K1C18	0.848	COF2	1.07	NEP1	0.672	XRCC5	1.246	PDIA1	0.815	TOLIP	1.298
MYL9	0.823	BPHL	1.112	K1C13	0.614	QTRD1	1.404	IF4A1	0.62	ALDOA	2.013	B2L13	0.76	MLEC	1.457	GTPB1	0.736	SMC5	1.119
AT2A1	0.351	CADH4	1.291	HYEP	0.729	RS12	1.132	CBPQ	0.665	KCRM	1.987	YNS9	0.649	GLGB	1.298	RS3A	0.73	VATB2	1.157
RS5	0.858	ANX11	1.289	MIPT3	0.64	RS3A	1.224	HLTF	0.578	HEBP2	1.151	KLH10	0.731	PAF15	1.379	SAE2	0.845	TRFE	1.201
MYH11	0.744	P5CR1	1.367	SNAA	0.817	TRY3	1.434	RSMB	0.843	RANG	1.168	BIRC6	0.727	PRS4	1.116	TSNAX	0.77	AKA12	1.461
PS11B	0.88	FUBP1	1.297	TTI1	0.817	HEMO	1.263	NXN	0.726	PDIA1	1.788	EI2BE	0.73	TOLIP	1.21	NUDC3	0.768	AT2A1	1.538
CTNA1	0.872	NDUBA	1.285	ARF3	0.831	TFDP1	1.643	NUDT5	0.661	VPS45	1.31	HYEP	0.801	DNJA4	1.235	B2L13	0.863	ZWILC	1.047
MCTS1	0.874	CO6A3	1.526	CSTF2	0.793	CPT2	1.493	KLH14	0.62	AATC	1.076	CALUB	0.904	AT2B1	1.463	MD1L1	0.868	HEMO	1.924
CC124	0.614	BOP1	1.408	TOM70	0.838	TOP1	1.448	EIF3D	0.814	CHMP5	1.373	CF058	0.875	SMC5	1.171	TRY3	0.839	CPT2	1.428
CO5	0.799	DERL1	1.313	PPP5	0.801	NFS1	1.44	XRCC5	0.57	TSSP	1.583	LAMB1	0.827	TRY3	1.31	DD19A	0.781	PLPP	1.462
CBPB1	0.603	NDUF3	1.331	FUBP1	0.439	RS3	1.197	NOD2	0.592	GTPB1	1.147	SYAC	0.818	DD19A	1.19	SURF4	0.851	MIPT3	1.277
GNPI1	0.763	DDX42	1.311	CDC37	0.902	AAMP	1.206	PSMD4	0.789	RAB8A	1.17	RL9	0.692	CTRB	1.545	YNS9	0.691	QCR1	1.258
CEL	0.775	MRE11	1.252	DCC1	0.741	ROA1	1.173	GPA33	0.8	NEP1	1.439	CAP1	0.891	ECI1	1.123	GRAN	0.882	NO66	1.147
PGM5	0.849	RA51B	1.369	ACADV	0.873	CO3	1.305	DNJA4	0.734	CH10	1.117	PCH2	0.79	UBIL	1.633	SGTA	0.863	ACTN4	1.202
CF058	0.625	GOGA4	1.38	CSK21	0.819	SNP23	1.271	GLOD4	0.715	MPP10	1.719	VMA21	0.759	MVP	1.211	HPHL1	0.598	SMU1	1.341
MATR3	0.829	XRCC5	1.322	GTR1	0.944	AP1B1	1.35	SURF4	0.841	KLH10	1.459	SMCA5	0.774	CRJ1B	1.494	TOP1	0.763	PA2G4	1.207
PDCL3	0.829	CHMP5	1.497	SP16H	0.744	MATR3	1.216	SNX3	0.618	AT2A1	2.8	SRPRB	0.869	PDC10	1.259	TIA1	0.754	CF058	1.159
THIO	0.71	BLMH	1.255	XRN2	0.75	PYC	1.24	K1C13	0.634	PURA2	1.138	NUP85	0.715	RET4A	1.119	K1C13	0.691	SF01	1.479
HEMO	0.744	EMC2	1.179	EPN2	0.731	V26BL	1.275	HYEP	0.668	SEC62	1.411	WDR19	0.768	SAHHB	1.146	CO6A1	0.899	ODPB	1.214
HGS	0.659	NDOR1	1.16	WDR19	0.826	WDR92	1.129	GRAP1	0.747	HEMO	1.545	BRE1A	0.581	ACTN4	1.369	AMPM1	0.751	RDH12	1.23
DYL2	0.959	GPA33	1.314	GPX4	0.748	SYAC	1.171	FANCI	0.801	LRC34	1.378	PDXD1	0.809	DCTN2	1.243	WIPI4	0.832	PO210	1.162
CAPZB	0.855	NUDC3	1.161	H2AW	0.822	STX12	1.354	DPM1	0.739	AATC	1.25	PGTA	0.761	KATL2	1.168	F13B	0.802	TCPE	1.654
KPYK	0.85	IF4A2	1.733	PGTA	0.679	ELOB	1.352	CHK2	0.809	TOP1	1.659	IMPA1	0.821	ODPB	1.258	FANCI	0.762	DYL2	1.294
PP2AB	0.909	PURA2	1.155	GUAA	0.847	AOCX	1.224	PRS8	0.868	RS3	1.086	PTN1	0.518	PI42A	1.139	RL27A	0.733	MAOX	1.39
PRDX6	0.805	RTN1A	1.415	CYTB	0.202	HACL1	1.241	RPR1B	0.817	ROCK2	1.308	PCM1	0.867	FUBP1	2.16	TTI1	0.749	RSPH1	1.374
BBS4	0.715	BMBL	1.726	5NT3	0.791	RL7	1.262	TM9S3	0.69	RU1C	1.546	HNRPQ	0.775	TCPE	1.37	RBGP1	0.604	K1C13	1.16
SC61B	0.631	VAT1	1.17	IMB1	0.912	RAB3I	1.261	ARF3	0.741	SAHHB	1.148	C1QT5	0.905	DYL2	1.269	CANX	0.76	TXD12	1.283
CFAH	0.762	HMGB2	1.453	HDGR3	0.774	U520	1.141	CSGA	0.824	ACTN4	1.422	SAHH3	0.826	TTC9C	1.289	CO3	0.693	GCN1L	1.169
SF3B2	0.757	ATRN1	1.551	PDIA6	0.818	STAM1	1.609	ES1	0.71	SRP54	1.253	TM38B	0.728	CYTA	1.248	TF2AA	0.684	CPNE2	1.315
C1QT5	0.515	GNAI1	1.258	HLX	0.792	PCM1	1.3	ATF1B	0.73	AP1B1	1.267	ATD2B	0.725	ACTY	1.378	RL9	0.605	GRP78	1.101
FABP7	0.882	GID8	1.453	AP1S2	0.824	CN159	1.885	CF058	0.871	PREP	1.35	SYMPK	0.712	PACN2	1.34	THIO	0.663	CYTA	1.099
AP4A	0.827	SNP23	1.242	DC1I2	0.749	PFD5	1.252	PSMF1	0.826	RBMX	1.158	TOP3B	0.862	CHMP7	1.16	RANB3	0.819	PLST	1.368
HPRT	0.882	OTUB1	1.103	UB2V1	0.738	NRBP	1.433	PPCS	0.538	DNMT1	1.329	MYSS	0.396	AT1A3	1.151	PCH2	0.841	RPC4	1.6
F10A1	0.875	RDH12	1.138	PSMD4	0.809	RS16	1.138	CAPZB	0.803	PCH2	1.133	RL10	0.887	CH3L1	1.249	RPAB3	0.769	RAI14	1.268
SMAP1	0.513	SDPR	1.131	KLDC4	0.66	H1	1.591	MAOX	0.868	R3GEF	1.302	TCTP	0.673	PFD5	1.36	SMCA5	0.852	PACN2	1.279
PCKGM	0.664	ACADV	1.288	PLAK	0.592	SCAM3	1.32	UBP47	0.872	RSPH1	1.49	RSU1	0.634	DYI3	1.358	SERPH	0.792	FUMH	1.386
PROF3	0.866	RRBP1	1.178	CEP41	0.73	RL22	1.242	CSK21	0.742	PDIA1	1.081	SMD3	0.749	CATD	1.182	BRE1A	0.6	CYTB	2.552
ERH	0.712	UBP47	1.12	TXD17	0.826	3BHS	1.092	DYH9	0.898	PRDX6	1.342	TXD17	0.756	RTF2	1.331	TT21B	0.853	YBX2B	1.526
RFC3	0.725	SRPRB	1.163	SC31A	0.821	1433Z	1.194	RL3	0.665	MTOR	1.564	RFA1	0.766	PGRC1	1.149	CFAH	0.763	AT1A3	1.286
ION3	0.935	K1C13	1.318	DAZL	0.955	RAB6B	1.407	C1QL2	0.519	RHG01	1.502	EXOC7	0.79	GLTP	1.606	EFCB1	0.746	DYI3	1.343
BDH2	0.737	RBP10	1.345	TEKT1	0.741	THUM3	1.587	GPX4	0.84	GSLG1	1.149	CDK2	0.843	RS21	1.11	CH3L1	0.807	OFUT1	1.457
RAB7A	0.914	HELZ2	1.139	RB11B	0.889	HPRT	1.234	TT21B	0.886	FUMH	1.271	1433E	0.917	BTF3	1.247	RS10B	0.808	AT1A1	1.159
NSF1C	0.885	MORC2	1.315	CNN1	0.758	RS21	1.148	CYTB	0.268	TADBP	1.894	GMPPB	0.666	RSH4A	1.227	C1QT5	0.746	RTF2	1.259
ARFG2	0.545	ASNA	1.202	IQCA1	0.782	C43BP	1.565	BIG1	0.537	CN159	1.571	RB11B	0.865	DPP9	1.286	RS16	0.774	GLTP	1.53
RL12	0.868	RAI14	1.346	ESYT1	0.802	MCM5	1.126	EFCB1	0.568	SEP2A	1.112	MPRD	0.735	TOR1A	1.174	H1	0.785	K2C8	1.195
DDX6	0.776	EFCB1	1.54	ANR28	0.725	GSK3A	1.435	C1QT5	0.555	PFD5	1.487	IF2A	0.847	CREB5	1.651	TOM1	0.778	DC1L1	1.217
FINC	0.704	MPPA	1.946	GPX1	0.784	STALP	1.37	ITA3	0.698	SCAM3	1.174	RL22	0.699	PLAP	1.236	DESM	0.828	UB2V1	1.313
NASP	0.891	RCC1	1.176	NPS3A	0.873	CCD96	1.183	CO6	0.607	ELOC	1.14	FHR4	0.853	LSM3	1.231	THOP1	0.865	ATPB	1.099
DPOD3	0.849	AT1A3	1.134	RET1	0.731	SYFA	1.48	CRLF3	0.71	CEL2A	1.601	RIC8B	0.795	ATD2B	1.499	TM38B	0.598	STRN4	1.794
THIC	0.651	DYI3	1.235	KTNB1	0.506	PSB6	1.159	FAF2	0.618	PGRC1	1.332	PARN	0.785	SBP1	1.141	CU059	0.748	STALP	1.318
RBM22	0.789	UB2V2	1.315	GAPD1	0.675	NCBP1	1.272	GLYR1	0.683	F10A1	1.279	RCN2	0.864	BHMT1	1.412	PGRC1	0.833	KLKB1	1.263
SMTL1	0.829	NDUS8	1.142	CUL4A	0.544	MIF	1.201	RDH2	0.896	PCKGM	1.491	ETHE1	0.654	CP20A	1.37	RS21	0.886	ION3	1.076
FHR4	0.726	RBG1L	1.314	EMAL1	0.515	CP20A	1.379	IPO5	0.882	C43BP	1.382	CND1	0.678	RBM39	1.419	PROF3	0.816	PCCB	1.345
HAVR1	0.865	DHAK	1.412	CDC27	0.68	RS6	1.334	PLAK	0.772	METK1	1.417	RCC2	0.78	JAM1	1.76	C43BP	0.697	NSE4A	1.119
VDAC2	0.822	GLYR1	1.333	YLPM1	0.713	HPBP1	1.247	WBP2	0.734	MCM5	1.193	PIGH	0.714	MP2K3	1.263	RL10	0.855	DPOE4	1.989
RU2A	0.884	BTF3	1.61	RGAP1	0.642	SNRPA	1.371	KDSR	0.821	TXND5	1.326	AP2A2	0.881	VILI	1.378	RDH2	0.741	TPISB	1.09
DMXL1	0.884	RNF17	1.075			GAS8	1.318	EIF3F	0.905	PAR10	1.261			SMTL1	1.304	3HAO	0.736	SAP	1.198
WDR16	0.846	SYNJ1	1.208			IF2A	1.231	NDK3	0.915	HNRPQ	1.32			RU2A	1.282	EHD2	0.86	MYPT1	1.276
GTPB1	0.784	PCCA	1.235			IDE	1.34	ADDG	0.678	PLAP	1.156			NUCB2	1.221	SRSF2	0.781	IMA1	1.59
ENOB	0.755	SC31A	1.168			AL1L2	1.295	BTD	0.678	BHMT1	2.791			ARK72	1.223	TCTP	0.679	MKS3	1.526
ELA1	0.799	PCCB	1.444			PUS7	1.415	SEZ6	0.79	SRBS1	1.493			DCP1A	1.165	SMD3	0.765	HAVR1	1.423
MYH11	0.832	SYWM	1.781			RD23B	1.295	2AAB	0.881	ADH1	1.429			PHS	1.206	EFTU	0.812	UBP24	1.488
PRDX1	0.899	APTX	1.607			FBRL	1.312	CND2	0.762	TPISB	1.214			TYSY	1.298	CATB	0.779	KNG	1.295
RGAP1	0.884	NOSIP	1.468			MMP9	1.232	IQCA1	0.762	RL12	1.186			ELA1	1.502	RL15	0.738	EXOS8	1.285
		MYPT1	1.143			CEL	1.244	ESYT1	0.853	SAP	1.315			CUTA	1.286	CDK2	0.888	PGPS1	1.5
		HERC4	1.373			MFN2	2.277	NFXL1	0.661	DDX6	1.312			MIB2	1.251	EIF3F	0.866	ARK72	1.27
		TXND6	1.348			TCPG	1.096	DNPEP	0.813	NU107	1.347			CNN2	1.921	LICH	0.706	AFAD	1.033
		PLEC	1.342			FSCN1	1.321	ARF6	0.768	KAD2	1.333			STXB3	1.272	LAMC1	0.826	YWRD	1.323
		NID1	1.469			T3HPD	1.12	KAD7	0.773	RFA1	1.328			SH2B1	1.596	RS6	0.759	MAON	1.875
		NAGK	1.288			SNUT2	1.336	ARK72	0.839	POTE1	1.174			ELA1	1.858	MPRD	0.654	TM41B	1.325
		RD23B	1.287			ZP3	1.959	TWF1	0.807	CWC27	1.679					NASP	0.927	CLAP2	2.122
		CEP55	1.158			HS74L	1.469	NUP88	0.466	AL1L2	2.107					GAS8	0.784	TBA1C	1.418
		FBRL	1.321			MYL6	1.207	NDUF4	0.665	DDX4	1.091					CUL7	0.923	STXB3	1.223
		PPIA	1.227			MYB	1.403	COPB	0.87	LIPO	1.262					IDE	0.793	KLKB1	1.411
		ATD1B	1.269			GOGA7	1.546	I4A3A	0.824	NAGK	1.387					HNRPU	0.788	PPME1	1.094
		2ABA	1.198			ELA1	1.834			ACACB	1.201					THIC	0.676	WDR61	1.241
		ITB4	1.384			I4A3A	1.112			CEL	1.337					FHR4	0.832
		Z3H7B	1.657							RU2A	1.125					NU205	0.759
		KIF8	1.375							PGAM1	1.144					SF3A2	0.628
		AFAD	1.469							VISL1	1.867					GLYG2	0.886
		FSCN1	1.211							ENOB	1.69					APOB	0.82
		SRBS2	1.505							PEPD	1.25					RS15A	0.851
		VPS29	1.316							NDK7	1.159					RCC2	0.802
		ETHE1	1.314							CATA	1.304					MYH11	0.884
		TYSY	1.221							G6PD	1.234					CHM4C	0.871
		SPTB2	1.095							DHX15	1.181					CSTF3	0.894
		AT11B	1.445							ELA1	1.758
		CYC	1.123							LRBA	1.194
		EIF2A	1.21							HS74L	1.704
		COPB	1.281							AIFM2	2.361
		YLPM1	1.303							GLYC	1.174
		LIS1A	1.025							TPMT	1.228
										EHD1	1.161
										CORO7	1.614
										KLKB1	1.353
										ELA1	2.167
										AATM	1.115
										AIMP1	1.123

## Sheet: F0 molecular function
Molecular function	# Genes	Percent of gene hit against total # genes	Percent of gene hit against total # Protein Class hits
catalytic activity (GO:0003824)	87	0.444	0.372
binding (GO:0005488)	69	0.352	0.295
structural molecule activity (GO:0005198)	33	0.168	0.141
enzyme regulator activity (GO:0030234)	15	0.077	0.064
transporter activity (GO:0005215)	9	0.046	0.038
nucleic acid binding transcription factor activity (GO:0001071)	8	0.041	0.034
receptor activity (GO:0004872)	7	0.036	0.03
translation regulator activity (GO:0045182)	6	0.031	0.026

## Sheet: F0 biological process
Biological process	# Genes	Percent of gene hit against total # genes	Percent of gene hit against total # Protein Class hits
metabolic process (GO:0008152)	808	0.602	0.354
cellular process (GO:0009987)	414	0.308	0.181
localization (GO:0051179)	247	0.184	0.108
biological regulation (GO:0065007)	199	0.148	0.087
developmental process (GO:0032502)	160	0.119	0.07
cellular component organization or biogenesis (GO:0071840)	143	0.106	0.063
multicellular organismal process (GO:0032501)	84	0.063	0.037
response to stimulus (GO:0050896)	80	0.06	0.035
immune system process (GO:0002376)	61	0.045	0.027
biological adhesion (GO:0022610)	44	0.033	0.019
apoptotic process (GO:0006915)	27	0.02	0.012
reproduction (GO:0000003)	15	0.011	0.007

## Sheet: F0 protein class
Protein class	# Genes	Percent of gene hit against total # genes	Percent of gene hit against total # Protein Class hits
nucleic acid binding (PC00171)	277	0.206	0.177
hydrolase (PC00121)	159	0.118	0.102
cytoskeletal protein (PC00085)	136	0.101	0.087
oxidoreductase (PC00176)	113	0.084	0.072
enzyme modulator (PC00095)	112	0.083	0.072
transferase (PC00220)	85	0.063	0.054
protease (PC00190)	75	0.056	0.048
transporter (PC00227)	62	0.046	0.04
transfer/carrier protein (PC00219)	57	0.042	0.036
ligase (PC00142)	55	0.041	0.035
transcription factor (PC00218)	54	0.04	0.035
membrane traffic protein (PC00150)	52	0.039	0.033
receptor (PC00197)	49	0.036	0.031
isomerase (PC00135)	44	0.033	0.028
cell adhesion molecule (PC00069)	34	0.025	0.022
defense/immunity protein (PC00090)	25	0.019	0.016
cell junction protein (PC00070)	24	0.018	0.015
calcium-binding protein (PC00060)	23	0.017	0.015
phosphatase (PC00181)	23	0.017	0.015
extracellular matrix protein (PC00102)	21	0.016	0.013
kinase (PC00137)	21	0.016	0.013
chaperone (PC00072)	20	0.015	0.013
lyase (PC00144)	19	0.014	0.012
signaling molecule (PC00207)	16	0.012	0.01
structural protein (PC00211)	7	0.005	0.004

## Sheet: F0 pathway
Protein classes	# Genes	Percent of gene hit against total # genes	Percent of gene hit against total # Protein Class hits
Integrin signalling pathway (P00034)	26	0.019	0.052
Huntington disease (P00029)	26	0.019	0.052
Cytoskeletal regulation by Rho GTPase (P00016)	23	0.017	0.046
Gonadotropin releasing hormone receptor pathway (P06664)	21	0.016	0.042
Inflammation mediated by chemokine and cytokine signaling pathway (P00031)	18	0.013	0.036
Parkinson disease (P00049)	16	0.012	0.032
Glycolysis (P00024)	14	0.01	0.028
DNA replication (P00017)	14	0.01	0.028
Methylmalonyl pathway (P02755)	13	0.01	0.026
Wnt signaling pathway (P00057)	12	0.009	0.024
Nicotinic acetylcholine receptor signaling pathway (P00044)	12	0.009	0.024
Apoptosis signaling pathway (P00006)	11	0.008	0.022
FGF signaling pathway (P00021)	11	0.008	0.022
Dopamine receptor mediated signaling pathway (P05912)	11	0.008	0.022
Vasopressin synthesis (P04395)	9	0.007	0.018
Heme biosynthesis (P02746)	8	0.006	0.016
Fructose galactose metabolism (P02744)	8	0.006	0.016
Heterotrimeric G-protein signaling pathway-Gi alpha and Gs alpha mediated pathway (P00026)	8	0.006	0.016
Nicotine pharmacodynamics pathway (P06587)	8	0.006	0.016
Enkephalin release (P05913)	8	0.006	0.016
Formyltetrahydroformate biosynthesis (P02743)	7	0.005	0.014
De novo pyrimidine deoxyribonucleotide biosynthesis (P02739)	7	0.005	0.014
Muscarinic acetylcholine receptor 2 and 4 signaling pathway (P00043)	7	0.005	0.014
Metabotropic glutamate receptor group II pathway (P00040)	7	0.005	0.014
Metabotropic glutamate receptor group III pathway (P00039)	7	0.005	0.014
ATP synthesis (P02721)	7	0.005	0.014
Opioid proopiomelanocortin pathway (P05917)	7	0.005	0.014
Opioid prodynorphin pathway (P05916)	7	0.005	0.014
Opioid proenkephalin pathway (P05915)	7	0.005	0.014
5HT1 type receptor mediated signaling pathway (P04373)	7	0.005	0.014
Ubiquitin proteasome pathway (P00060)	6	0.004	0.012
De novo purine biosynthesis (P02738)	6	0.004	0.012
Vitamin D metabolism and pathway (P04396)	6	0.004	0.012
Cadherin signaling pathway (P00012)	6	0.004	0.012
Alzheimer disease-presenilin pathway (P00004)	5	0.004	0.01
TGF-beta signaling pathway (P00052)	5	0.004	0.01
Adenine and hypoxanthine salvage pathway (P02723)	5	0.004	0.01
MYO_signaling_pathway (P06215)	4	0.003	0.008
Activinbetasignaling_pathway (P06210)	4	0.003	0.008
ALP23B_signaling_pathway (P06209)	4	0.003	0.008
Transcription regulation by bZIP transcription factor (P00055)	4	0.003	0.008
Oxidative stress response (P00046)	4	0.003	0.008
GABA-B_receptor_II_signaling (P05731)	4	0.003	0.008
Endogenous_cannabinoid_signaling (P05730)	4	0.003	0.008
Hypoxia response via HIF activation (P00030)	4	0.003	0.008
p38 MAPK pathway (P05918)	4	0.003	0.008
Hedgehog signaling pathway (P00025)	4	0.003	0.008
Pyruvate metabolism (P02772)	4	0.003	0.008
Angiogenesis (P00005)	3	0.002	0.006
N-acetylglucosamine metabolism (P02756)	3	0.002	0.006
Alpha adrenergic receptor signaling pathway (P00002)	3	0.002	0.006
Adrenaline and noradrenaline biosynthesis (P00001)	3	0.002	0.006
p53 pathway (P00059)	3	0.002	0.006
VEGF signaling pathway (P00056)	3	0.002	0.006
Muscarinic acetylcholine receptor 1 and 3 signaling pathway (P00042)	3	0.002	0.006
Ionotropic glutamate receptor pathway (P00037)	3	0.002	0.006
Xanthine and guanine salvage pathway (P02788)	3	0.002	0.006
p53 pathway feedback loops 2 (P04398)	3	0.002	0.006
p53 pathway by glucose deprivation (P04397)	3	0.002	0.006
Thyrotropin-releasing hormone receptor signaling pathway (P04394)	3	0.002	0.006
Oxytocin receptor mediated signaling pathway (P04391)	3	0.002	0.006
Cortocotropin releasing factor receptor signaling pathway (P04380)	3	0.002	0.006
EGF receptor signaling pathway (P00018)	3	0.002	0.006
Proline biosynthesis (P02768)	3	0.002	0.006
Beta3 adrenergic receptor signaling pathway (P04379)	3	0.002	0.006
Beta2 adrenergic receptor signaling pathway (P04378)	3	0.002	0.006
Beta1 adrenergic receptor signaling pathway (P04377)	3	0.002	0.006
5HT4 type receptor mediated signaling pathway (P04376)	3	0.002	0.006
5HT3 type receptor mediated signaling pathway (P04375)	3	0.002	0.006
5HT2 type receptor mediated signaling pathway (P04374)	3	0.002	0.006
Cell cycle (P00013)	2	0.001	0.004
SCW_signaling_pathway (P06216)	1	0.001	0.002
GBB_signaling_pathway (P06214)	1	0.001	0.002
DPP-SCW_signaling_pathway (P06212)	1	0.001	0.002
BMP_signaling_pathway-drosophila (P06211)	1	0.001	0.002
Circadian clock system (P00015)	1	0.001	0.002

## Sheet: F1T Molecular function
Molecular function	# Genes	Percent of gene hit against total # genes	Percent of gene hit against total # Protein Class hits
binding (GO:0005488)	1235	0.412	0.372
catalytic activity (GO:0003824)	1129	0.376	0.34
structural molecule activity (GO:0005198)	558	0.186	0.168
nucleic acid binding transcription factor activity (GO:0001071)	130	0.043	0.039
enzyme regulator activity (GO:0030234)	121	0.04	0.036
transporter activity (GO:0005215)	57	0.019	0.017
protein binding transcription factor activity (GO:0000988)	36	0.012	0.011
translation regulator activity (GO:0045182)	31	0.01	0.009
receptor activity (GO:0004872)	13	0.004	0.004
antioxidant activity (GO:0016209)	12	0.004	0.004

## Sheet: F1T biological process
Biological process	# Genes	Percent of gene hit against total # genes	Percent of gene hit against total # Protein Class hits
metabolic process (GO:0008152)	1968	0.656	0.447
cellular process (GO:0009987)	741	0.247	0.168
localization (GO:0051179)	357	0.119	0.081
biological regulation (GO:0065007)	300	0.1	0.068
cellular component organization or biogenesis (GO:0071840)	295	0.098	0.067
developmental process (GO:0032502)	261	0.087	0.059
multicellular organismal process (GO:0032501)	136	0.045	0.031
response to stimulus (GO:0050896)	129	0.043	0.029
apoptotic process (GO:0006915)	118	0.039	0.027
immune system process (GO:0002376)	50	0.017	0.011
reproduction (GO:0000003)	28	0.009	0.006
biological adhesion (GO:0022610)	18	0.006	0.004

## Sheet: F1T protein class
Protein class	# Genes	Percent of gene hit against total # genes	Percent of gene hit against total # Protein Class hits
nucleic acid binding (PC00171)	903	0.301	0.3
hydrolase (PC00121)	303	0.101	0.101
transferase (PC00220)	250	0.083	0.083
enzyme modulator (PC00095)	221	0.074	0.073
cytoskeletal protein (PC00085)	147	0.049	0.049
oxidoreductase (PC00176)	131	0.044	0.044
transcription factor (PC00218)	130	0.043	0.043
isomerase (PC00135)	107	0.036	0.036
protease (PC00190)	97	0.032	0.032
chaperone (PC00072)	94	0.031	0.031
membrane traffic protein (PC00150)	90	0.03	0.03
signaling molecule (PC00207)	76	0.025	0.025
transporter (PC00227)	57	0.019	0.019
lyase (PC00144)	53	0.018	0.018
ligase (PC00142)	50	0.017	0.017
calcium-binding protein (PC00060)	49	0.016	0.016
kinase (PC00137)	43	0.014	0.014
phosphatase (PC00181)	38	0.013	0.013
transfer/carrier protein (PC00219)	33	0.011	0.011
cell adhesion molecule (PC00069)	32	0.011	0.011
cell junction protein (PC00070)	29	0.01	0.01
structural protein (PC00211)	23	0.008	0.008
extracellular matrix protein (PC00102)	21	0.007	0.007
storage protein (PC00210)	17	0.006	0.006
receptor (PC00197)	13	0.004	0.004
defense/immunity protein (PC00090)	3	0.001	0.001

## Sheet: F1T pathway
Protein classes	# Genes	Percent of gene hit against total # genes	Percent of gene hit against total # Protein Class hits
De novo purine biosynthesis (P02738)	88	0.029	0.094
DNA replication (P00017)	81	0.027	0.086
Parkinson disease (P00049)	52	0.017	0.055
Inflammation mediated by chemokine and cytokine signaling pathway (P00031)	50	0.017	0.053
Cytoskeletal regulation by Rho GTPase (P00016)	44	0.015	0.047
Integrin signalling pathway (P00034)	42	0.014	0.045
Ubiquitin proteasome pathway (P00060)	40	0.013	0.043
Huntington disease (P00029)	29	0.01	0.031
PDGF signaling pathway (P00047)	27	0.009	0.029
Heme biosynthesis (P02746)	26	0.009	0.028
Ras Pathway (P04393)	23	0.008	0.024
Alzheimer disease-presenilin pathway (P00004)	22	0.007	0.023
Wnt signaling pathway (P00057)	21	0.007	0.022
Nicotinic acetylcholine receptor signaling pathway (P00044)	19	0.006	0.02
EGF receptor signaling pathway (P00018)	19	0.006	0.02
Gonadotropin releasing hormone receptor pathway (P06664)	17	0.006	0.018
Adrenaline and noradrenaline biosynthesis (P00001)	17	0.006	0.018
Cell cycle (P00013)	17	0.006	0.018
mRNA splicing (P00058)	16	0.005	0.017
FAS signaling pathway (P00020)	16	0.005	0.017
Apoptosis signaling pathway (P00006)	15	0.005	0.016
Isoleucine biosynthesis (P02748)	14	0.005	0.015
De novo pyrimidine deoxyribonucleotide biosynthesis (P02739)	14	0.005	0.015
Valine biosynthesis (P02785)	14	0.005	0.015
Angiogenesis (P00005)	13	0.004	0.014
JAK/STAT signaling pathway (P00038)	13	0.004	0.014
Interleukin signaling pathway (P00036)	13	0.004	0.014
Cadherin signaling pathway (P00012)	13	0.004	0.014
Plasminogen activating cascade (P00050)	12	0.004	0.013
Coenzyme A biosynthesis (P02736)	12	0.004	0.013
Insulin/IGF pathway-protein kinase B signaling cascade (P00033)	10	0.003	0.011
Heterotrimeric G-protein signaling pathway-Gi alpha and Gs alpha mediated pathway (P00026)	10	0.003	0.011
Adenine and hypoxanthine salvage pathway (P02723)	9	0.003	0.01
Pyruvate metabolism (P02772)	7	0.002	0.007
PI3 kinase pathway (P00048)	6	0.002	0.006
FGF signaling pathway (P00021)	6	0.002	0.006
p53 pathway (P00059)	5	0.002	0.005
TGF-beta signaling pathway (P00052)	5	0.002	0.005
Xanthine and guanine salvage pathway (P02788)	4	0.001	0.004
Alpha adrenergic receptor signaling pathway (P00002)	3	0.001	0.003
Toll receptor signaling pathway (P00054)	3	0.001	0.003
Muscarinic acetylcholine receptor 2 and 4 signaling pathway (P00043)	3	0.001	0.003
Muscarinic acetylcholine receptor 1 and 3 signaling pathway (P00042)	3	0.001	0.003
Metabotropic glutamate receptor group II pathway (P00040)	3	0.001	0.003
Metabotropic glutamate receptor group III pathway (P00039)	3	0.001	0.003
Ionotropic glutamate receptor pathway (P00037)	3	0.001	0.003
Thyrotropin-releasing hormone receptor signaling pathway (P04394)	3	0.001	0.003
Oxytocin receptor mediated signaling pathway (P04391)	3	0.001	0.003
Opioid proopiomelanocortin pathway (P05917)	3	0.001	0.003
Opioid prodynorphin pathway (P05916)	3	0.001	0.003
Opioid proenkephalin pathway (P05915)	3	0.001	0.003
Dopamine receptor mediated signaling pathway (P05912)	3	0.001	0.003
Cortocotropin releasing factor receptor signaling pathway (P04380)	3	0.001	0.003
Beta3 adrenergic receptor signaling pathway (P04379)	3	0.001	0.003
Blood coagulation (P00011)	3	0.001	0.003
Beta2 adrenergic receptor signaling pathway (P04378)	3	0.001	0.003
Beta1 adrenergic receptor signaling pathway (P04377)	3	0.001	0.003
5HT4 type receptor mediated signaling pathway (P04376)	3	0.001	0.003
5HT3 type receptor mediated signaling pathway (P04375)	3	0.001	0.003
5HT2 type receptor mediated signaling pathway (P04374)	3	0.001	0.003
5HT1 type receptor mediated signaling pathway (P04373)	3	0.001	0.003
Androgen/estrogene/progesterone biosynthesis (P02727)	2	0.001	0.002
Angiotensin II-stimulated signaling through G proteins and beta-arrestin (P05911)	2	0.001	0.002
SCW_signaling_pathway (P06216)	1	0	0.001
GBB_signaling_pathway (P06214)	1	0	0.001
DPP_signaling_pathway (P06213)	1	0	0.001
DPP-SCW_signaling_pathway (P06212)	1	0	0.001
BMP_signaling_pathway-drosophila (P06211)	1	0	0.001
O-antigen biosynthesis (P02757)	1	0	0.001
N-acetylglucosamine metabolism (P02756)	1	0	0.001
Mannose metabolism (P02752)	1	0	0.001
Transcription regulation by bZIP transcription factor (P00055)	1	0	0.001
Glycolysis (P00024)	1	0	0.001

## Sheet: F1H molecular function
Molecular function	# Genes	Percent of gene hit against total # genes	Percent of gene hit against total # Protein Class hits
catalytic activity (GO:0003824)	1568	0.494	0.412
binding (GO:0005488)	1180	0.372	0.31
structural molecule activity (GO:0005198)	376	0.118	0.099
translation regulator activity (GO:0045182)	153	0.048	0.04
transporter activity (GO:0005215)	144	0.045	0.038
enzyme regulator activity (GO:0030234)	133	0.042	0.035
nucleic acid binding transcription factor activity (GO:0001071)	122	0.038	0.032
receptor activity (GO:0004872)	78	0.025	0.021
antioxidant activity (GO:0016209)	34	0.011	0.009
protein binding transcription factor activity (GO:0000988)	16	0.005	0.004

[truncated: 11 more sheets: F1H bioloigcal process, F1H protein class, F1H pathway, F2T molecular function, F2T biological proess, F2T protein class, F2T pathway, F2H molecular function, F2H biological process, F2H protein class, F2H pathway]
