# Supplementary material for: Hypoxia causes transgenerational impairments in reproduction of fish
Source: Nat Commun. 2016 Jul 4;7:12114. doi: 10.1038/ncomms12114 (PMC4932196; doi:10.1038/ncomms12114)
Supplement: Supplementary Data 2 — This file demonstrates the significant altered pathways in F0, F1 and F2 generations. [file ncomms12114-s3.xls]

## Sheet: F0H
Pathway name	Database	Enrichment Score	Enrichment p-value
Pentose phosphate pathway	kegg	7.73621	0.00043672
Frictose and mannose metabolism	kegg	7.37959	0.00062385
Glycolysis / Gluconeogenesis	kegg	6.16343	0.00210503
Biosynthesis of amino acids	kegg	5.81687	0.00297691
Carbon metabolism	kegg	5.16157	0.0057327
Non-homologous end-joining	kegg	4.18794	0.0151775
Progesterone-mediated oocyte maturation	kegg	2.32886	0.0974064
Gap junction	kegg	2.27867	0.10242
Melanogenesis	kegg	2.24042	0.106414
Tight junction	kegg	1.93364	0.144621
Insulin signaling pathway	kegg	1.92701	0.145583
Adrenergic signaling in cardiomyocytes	kegg	1.81551	0.162755
Metabolic pathways	kegg	1.03306	0.355915

## Sheet: F1T
Pathway name	Database	Enrichment Score	Enrichment p-value
Adipocytokine signaling pathway	kegg	3.05744	0.047008
Cardiac muscle contraction	kegg	2.91949	0.053961
Jak-STAT signaling pathway	kegg	2.81969	0.0596247
Oxidative phosphorylation	kegg	2.5467	0.0783401
Cytokine-cytokine receptor interaction	kegg	2.53882	0.0789597
FoxO signaling pathway	kegg	2.41408	0.0894493
Metabolic pathways	kegg	0.563634	0.569137

## Sheet: F1H
Pathway name	Database	Enrichment Score	Enrichment p-value
Pentose phosphate pathway	kegg	7.00272	0.0009094
Fructose and mannose metabolism	kegg	6.64784	0.00129682
Glycolysis / Gluconeogenesis	kegg	5.44071	0.00433641
Biosynthesis of amino acids	kegg	5.09794	0.00610933
Carbon metabolism	kegg	4.45196	0.0116557
Non-homologous end-joining	kegg	3.8543	0.0211884
Adipocytokine signaling pathway	kegg	2.2414	0.10631
Cardiac muscle contraction	kegg	2.10819	0.121457
Jak-STAT signalining pathway	kegg	2.01226	0.133686
Oxidative phosphorylation	kegg	1.75215	0.173401
Cytokine-cytokine receptor interaction	kegg	1.7447	0.174697
FoxO signaling pathway	kegg	1.62724	0.196472
Metabolic pathways	kegg	1.45904	0.23246
Neuroactive ligand-receptor interaction	kegg	1.01897	0.360967

## Sheet: F2T
Pathway name	Database	Enrichment Score	Enrichment p-value
Pentose phosphate pathway	kegg	8.93174	0.00013212
Fructose and mannose metabolism	kegg	8.57336	0.00018907
Glycolysis / Gluconeogenesis	kegg	7.34814	0.00064378
Biosynthesis of amino acids	kegg	6.99778	0.00091391
Carbon metabolism	kegg	6.33308	0.00177655
Non-homologous end-joining	kegg	4.69593	0.00913236
Metabolic pahtways	kegg	1.89565	0.150221

## Sheet: F2H
Pathway name	Database	Enrichment Score	Enrichment p-value
Pentose phosphate pathway	kegg	3.6203	0.0267746
Fructose and mannose metabolism	kegg	3.44534	0.031894
Glycolysis / Gluconeogenesis	kegg	2.84691	0.0580223
ECM-receptor interaction	kegg	2.81858	0.0596907
Biosynthesis of amino acids	kegg	2.67623	0.0688219
Cardiac muscle contraction	kegg	2.64085	0.0713006
Cell cycle	kegg	2.3538	0.0950007
Carbon metabolism	kegg	2.3538	0.0950074
Oxidative phosphorylation	kegg	2.27229	0.103076
Focal adhesion	kegg	1.8022	0.164936
Metabolic pathways	kegg	0.13756	0.252688
