# Supplementary material for: Hypoxia causes transgenerational impairments in reproduction of fish
Source: Nat Commun. 2016 Jul 4;7:12114. doi: 10.1038/ncomms12114 (PMC4932196; doi:10.1038/ncomms12114)
Supplement: Supplementary Data 3 — This file shows the differentially expressed genes and overlapped DEGs in F0H, F2T and F2H. [file ncomms12114-s4.xls]

## Sheet: DEGs
GeneSymbol	log2FC (Novoalign3)	Pvalue (Novoalign3)	Groups
CP11B	0.987615	3.80633e-05	F0H
LRC17	1.0657	0.0414951	F0H
KAD1	0.537617	0.00252252	F0H
E41L1	0.920418	0.0180729	F0H
MYZAP	4.17058	0.0212405	F0H
KI21A	1.87234	0.0297573	F0H
SGIP1	1.88144	0.0267818	F0H
TSN5	1.09016	0.0290977	F0H
IP3KA	0.749805	0.0346634	F0H
KCNE4	1.29188	0.000854741	F0H
LPHN3	1.11393	0.00824312	F0H
ADH1	3.21618	1.0106e-05	F0H
DEN2C	0.46634	0.0305541	F0H
SC6A1	4.48123	0.0116215	F0H
CUTA	0.644373	0.0380076	F0H
SPIT1	5.16231	0.00433332	F0H
CD302	1.08808	0.000173635	F0H
FA46A	3.78779	0.0428883	F0H
G2E3	4.53914	1.65586e-23	F0H
POL4	1.07383	0.000811647	F0H
DESP	3.76795	0.0438849	F0H
DNSL3	1.33434	0.000109189	F0H
RBPMS	0.806803	0.0174657	F0H
F264	1.05567	0.00610392	F0H
WRIP1	0.582337	0.0139783	F0H
FSHR	0.617645	0.0424534	F0H
KELL	3.78779	0.0428883	F0H
MSMP	2.79258	1.12872e-05	F0H
TIKI1	1.68495	0.0457327	F0H
IQCB1	0.625124	0.00429185	F0H
SKR1B	2.33121	0.026445	F0H
OSBP2	1.7988	0.00769167	F0H
TIMP3	0.816763	0.0376213	F0H
PRLR	0.694006	0.00467156	F0H
ATRIP	0.463492	0.0396354	F0H
IVD	1.20111	0.00153872	F0H
RPB3	0.530425	0.0133147	F0H
EPHA2	1.48068	0.0209937	F0H
H33	0.544189	0.00319182	F0H
HMOX	2.28833	0.011803	F0H
CP11A	1.31471	1.30784e-05	F0H
HMBX1	0.762657	0.002643	F0H
SNX18	1.02194	0.0332657	F0H
ITIH5	0.591486	0.0115855	F0H
HIPK1	1.85635	1.77847e-06	F0H
TXNIP	0.562426	0.0121049	F0H
SHF	2.44344	0.0172297	F0H
RN165	0.682473	0.00286308	F0H
ANGL1	0.861468	0.0200498	F0H
PTK7	5.42354	0.000523575	F0H
PVRL3	0.530861	0.0327584	F0H
ZCHC7	0.622297	0.00126055	F0H
SL9A2	4.15235	0.0218049	F0H
CCL25	1.58796	0.0381575	F0H
S41A2	1.58534	0.00604046	F0H
ZN583	0.319345	0.0151717	F0H
KCNE4	1.49401	0.00011531	F0H
NET1	2.92316	0.000758036	F0H
CP11A	1.32539	9.57322e-06	F0H
YNS9	0.950057	4.51888e-07	F0H
LPHN3	2.82248	0.000266012	F0H
DYRK2	0.631361	0.00757102	F0H
MED22	0.77408	0.000488315	F0H
NAGA	0.696392	0.00237712	F0H
PCGF3	0.566856	0.002821	F0H
PCY2	0.551029	0.00427118	F0H
GRM8	4.16145	0.0215217	F0H
ARMC2	0.430524	0.0308936	F0H
TMED1	0.710937	0.0288748	F0H
PGH1	0.967587	0.0019748	F0H
TC1D2	0.423893	0.0197025	F0H
NCAN	2.32886	0.0206468	F0H
ANO10	0.722451	0.000857018	F0H
GRAM4	0.889008	0.0216446	F0H
DCAKD	0.666038	0.0369027	F0H
NFI1L	0.565116	0.00432232	F0H
DHR12	3.18135	0.00573509	F0H
RS10B	0.989253	7.51014e-05	F0H
SIAH2	0.604863	0.00592392	F0H
PARVB	0.661905	0.0044531	F0H
TMM81	0.444156	0.0162341	F0H
ADIP	1.01731	0.000131367	F0H
NISCH	0.609453	0.0235711	F0H
NR2E3	1.70999	0.000353604	F0H
HGFL	1.32622	0.0064889	F0H
RN165	0.731051	0.00153743	F0H
HIPK2	0.844993	0.00831161	F0H
PEX5	0.821841	0.00347496	F0H
RM24	0.695634	0.00181446	F0H
AAAT	0.536243	0.0201496	F0H
PGK1	0.929637	1.81226e-06	F0H
FCGR2	1.17812	0.0167707	F0H
DNSL3	1.21973	0.000285497	F0H
SET8A	0.783149	0.0214799	F0H
SMS2	0.645697	0.0234151	F0H
CLD5	1.14933	0.0399698	F0H
LRC51	0.427016	0.0219976	F0H
TRY3	1.00463	0.00266434	F0H
RHG40	0.454923	0.0363914	F0H
AKIP1	0.76626	0.000887484	F0H
SPIT1	5.46645	0.00122081	F0H
APOL3	1.14602	0.00582318	F0H
YI31B	0.757855	0.0168205	F0H
C27C1	1.56977	0.00411035	F0H
TRAK1	1.83553	0.026184	F0H
CTBP1	2.18275	0.0336976	F0H
NOM1	1.10827	1.15693e-05	F0H
C1D	0.984145	1.12506e-06	F0H
CYT	0.392621	0.0196864	F0H
TPM1	0.930145	0.0211713	F0H
TEX2	0.716735	0.0399064	F0H
LSHR	4.50044	0.0164652	F0H
POSTN	1.05489	0.00719258	F0H
GRB2	0.680846	0.0121019	F0H
QKIA	1.42438	0.023989	F0H
LCE	3.45357	0.000311193	F0H
DUS1L	0.598711	0.00868293	F0H
AMPN	0.633731	0.0234702	F0H
CDON	2.39326	5.46071e-05	F0H
SNPC1	1.00877	0.011391	F0H
PNMA1	1.51919	1.41673e-05	F0H
TEX2	0.74066	0.032787	F0H
CLA1B	4.48124	0.011631	F0H
SMG5	0.729526	0.00076501	F0H
CLNK	5.13488	0.00182588	F0H
STALP	0.456917	0.0171458	F0H
RTJK	1.56138	0.00157773	F0H
RAVR1	0.838369	0.00984668	F0H
RM24	0.855839	0.000111485	F0H
CP17A	1.02238	1.8109e-06	F0H
CP11B	0.985096	0.000388636	F0H
SEPT5	0.701322	0.00199216	F0H
PAPD1	0.47842	0.0491271	F0H
YI31B	3.30224	0.000334503	F0H
PRS35	3.77785	0.0433856	F0H
TBC24	0.539926	0.0099279	F0H
TR22	3.14013	7.15509e-06	F0H
BIN3	0.802458	0.0117749	F0H
ACM5	2.09322	0.0118078	F0H
STAR	1.44974	2.259e-07	F0H
NOL8	0.624756	0.00290588	F0H
G2E3	4.28404	2.22635e-22	F0H
C19L2	0.554278	0.0403573	F0H
GLYM	0.776078	0.0291195	F0H
RAB15	0.990215	0.0249268	F0H
K2C8	1.42444	0.0478009	F0H
CB062	0.434252	0.0250406	F0H
NEUR1	1.85652	0.0181176	F0H
TECTA	1.20682	0.00682246	F0H
GPR98	3.77785	0.0433856	F0H
ACBG2	1.86492	0.000248462	F0H
OPSP	1.74953	0.00306424	F0H
ES1	1.81604	0.0160255	F0H
HIPK2	1.16875	0.00229816	F0H
LIMS1	0.509842	0.0157982	F0H
RNF32	0.855034	0.0045469	F0H
HTF4	0.764934	0.00623293	F0H
ERCC1	0.579972	0.0231421	F0H
PD1L1	0.662796	0.0061298	F0H
RHBT3	0.470297	0.0473848	F0H
HMR1	3.91826	2.91596e-24	F0H
SNPC1	1.36067	0.00285273	F0H
APOOL	1.18	2.58141e-05	F0H
TBC24	0.490955	0.0269133	F0H
SHH	0.678258	0.0484727	F0H
GALC	0.671848	0.00356164	F0H
SNX16	0.639514	0.0047738	F0H
MK09	1.12531	0.00477166	F0H
KI21B	3.77785	0.0433856	F0H
CEP70	0.533348	0.0075885	F0H
GPDA	0.735465	0.0107998	F0H
RT35	1.12661	0.00146567	F0H
POL4	1.12799	0.000301943	F0H
STX5	0.887275	1.23e-05	F0H
HIPK2	1.15932	0.00192606	F0H
CEP70	0.943724	5.87369e-05	F0H
MYADM	1.07572	0.0213095	F0H
ION3	2.97812	0.000272245	F0H
F264	1.18674	0.000185621	F0H
NB5R2	1.32544	0.00874604	F0H
TNF6B	1.32683	0.00684573	F0H
SVIL	2.10511	0.0067341	F0H
HXB6A	0.861562	0.0110122	F0H
CEP70	0.493669	0.0125793	F0H
MFFA	0.480365	0.0192058	F0H
RAB23	0.604818	0.00338306	F0H
HIPK1	0.929177	0.0280931	F0H
INPP	0.763912	0.0159463	F0H
HBA1	1.6135	8.43326e-07	F0H
CP4B1	0.825022	0.00273547	F0H
CYH1	1.04804	0.00294821	F0H
YNS9	0.948747	4.73243e-07	F0H
SNPC1	1.17783	0.00399312	F0H
UH1BL	0.575463	0.0119154	F0H
PEX5	0.657963	0.00901929	F0H
HIPK2	0.766562	0.0245654	F0H
GLTP	1.50538	0.00691074	F0H
ACSL5	4.54751	1.86695e-06	F0H
NTM1A	0.62147	0.0126059	F0H
IVBI3	1.39318	0.0331323	F0H
CK095	1.00214	0.0339602	F0H
WDR26	0.487919	0.0320831	F0H
GOLP3	0.58136	0.00121555	F0H
SNPC1	0.835842	0.0360131	F0H
SAP	1.65596	0.0340829	F0H
LIS1	1.1388	0.000217882	F0H
CHCH2	1.64717	7.88319e-11	F0H
PRS33	1.04249	8.55503e-05	F0H
CSGA	1.64219	0.047212	F0H
IGKC	1.42327	0.0249388	F0H
PRS27	0.81423	0.000173174	F0H
CP11B	1.05272	1.21997e-05	F0H
MYO1H	1.04398	0.037024	F0H
REL3	1.54062	0.0142087	F0H
HIPK1	1.83189	2.6117e-06	F0H
IMP2L	0.65352	0.0197398	F0H
DYH17	3.29917	0.00448167	F0H
EDN1	1.32964	0.0104676	F0H
PK3CD	3.77785	0.0433856	F0H
POL4	1.05348	0.000909462	F0H
ADR1	0.887633	0.00811647	F0H
KLHL4	3.77785	0.0433856	F0H
TBC20	1.06085	0.00759851	F0H
DCA12	0.53732	0.000904452	F0H
ANGL1	2.08743	0.0199675	F0H
SPDEF	2.47004	0.00290779	F0H
POSTN	1.05363	0.0063828	F0H
T150A	1.04126	0.0138556	F0H
POL3	1.53459	0.00820329	F0H
TAGL	0.479786	0.0164602	F0H
NTM1A	0.669518	0.0141007	F0H
M3K13	1.33576	0.000233665	F0H
ZCHC7	0.967108	8.65242e-07	F0H
SEPT9	1.09531	0.00287948	F0H
C108A	0.417105	0.0199092	F0H
ATLA2	1.51492	2.1406e-08	F0H
BCL10	0.763904	0.023015	F0H
KSYK	2.74384	0.00240075	F0H
PALM	1.49028	0.00210558	F0H
EHMT2	0.53768	0.0156967	F0H
TGFB3	0.893385	0.00667461	F0H
MYPT1	1.37764	0.0238502	F0H
F102B	0.561412	0.00407233	F0H
APBB2	1.28618	0.0265924	F0H
TGFR2	1.11278	0.0241059	F0H
Y381	1.76122	0.0195544	F0H
HIPK2	0.797524	0.014807	F0H
ABHEA	0.785905	5.21467e-05	F0H
HIPK2	1.03308	0.00768311	F0H
PCY2	0.565213	0.00340066	F0H
CD109	0.915401	0.0311445	F0H
SEPT9	1.25817	0.000719809	F0H
GGT1	2.19129	0.00219009	F0H
PHC3	0.873023	0.0494054	F0H
MILK2	0.928687	1.09499e-05	F0H
ABHGA	0.597102	0.00222036	F0H
YNS9	0.954576	4.31445e-07	F0H
CP17A	1.05802	9.63922e-07	F0H
FINC	0.544538	0.0366509	F0H
TLR3	1.18394	0.0214894	F0H
IVD	0.689962	0.00269599	F0H
KC1G1	0.460457	0.0396915	F0H
RHG39	1.77327	0.0127234	F0H
I13R2	1.30929	0.000244886	F0H
AB1IP	0.619303	0.025238	F0H
GOSR1	0.778948	0.00251801	F0H
ZBT18	0.750056	0.0128327	F0H
MYO1C	1.10474	0.0254308	F0H
F264	1.18328	0.000331953	F0H
TTLL1	0.752382	0.000126413	F0H
YPEL5	0.425642	0.0259426	F0H
TIM44	0.430367	0.0299172	F0H
SYNEM	3.78779	0.0428883	F0H
PGDH	1.18949	0.00348037	F0H
ST6B1	1.29354	0.023974	F0H
POL	1.83813	4.66236e-06	F0H
TPM1	0.612271	0.00482235	F0H
DAW1	0.624479	0.00362952	F0H
RETST	0.948293	0.000370318	F0H
POL3	0.592925	0.0381018	F0H
RFX1	0.83592	0.00307079	F0H
IQCB1	0.440571	0.0282408	F0H
NDUA2	0.594171	0.00347685	F0H
PNPH	1.35962	0.0323832	F0H
RABEK	0.581218	0.045481	F0H
PKHA5	1.40297	0.0399025	F0H
BSCL2	1.75377	9.81677e-06	F0H
FA58A	0.649909	0.0103846	F0H
S41A2	1.5863	0.00913969	F0H
STX5	0.853231	2.2485e-05	F0H
PRS33	0.654064	0.0141059	F0H
TSN9	1.0036	0.000174846	F0H
HB2J	2.08893	0.00204297	F0H
CRYAB	0.891659	0.0261871	F0H
S35E4	0.457914	0.0195564	F0H
SPC1L	0.435936	0.00198821	F0H
CEP70	0.869182	0.000418887	F0H
ZBT12	0.519848	0.0159201	F0H
S14L1	0.520972	0.011617	F0H
ADPRH	0.552506	0.00890699	F0H
CCG6	2.67354	0.000342537	F0H
ANO10	0.540007	0.00626147	F0H
POL4	1.12799	0.000301761	F0H
IFRD1	0.579679	0.00420382	F0H
ROA0	0.802374	0.0444001	F0H
AMYP	0.978588	0.0371473	F0H
PI4KB	0.524888	0.0255721	F0H
LRC8E	4.17058	0.0212405	F0H
IMP2L	0.696769	0.0104757	F0H
LGMN	0.457201	0.0210941	F0H
BTK	3.78779	0.0428883	F0H
ASGR2	1.34714	0.00315494	F0H
KLK2	1.18239	0.0149864	F0H
CRBB1	3.12544	0.000874214	F0H
F151B	0.623572	0.00837093	F0H
GALC	0.684386	0.00398828	F0H
PTPRM	1.60959	0.0325557	F0H
ITIH5	0.63266	0.00397925	F0H
CSL1	3.42535	2.889e-07	F0H
MRP5	0.953582	0.0412473	F0H
GTPB1	0.625114	0.0325115	F0H
S41A2	1.44226	0.00535602	F0H
GOSR1	0.929675	0.000385211	F0H
ANO10	0.504133	0.0115027	F0H
PDGFC	1.013	0.0317324	F0H
GP135	0.685877	0.00107625	F0H
HGFL	1.28236	0.00784896	F0H
TM205	0.347441	0.0286078	F0H
CATC	0.556889	0.0498224	F0H
PGAP2	0.496159	0.011716	F0H
LPHN3	0.991603	0.022362	F0H
DSE	2.66007	0.0444379	F0H
ZMAT4	5.28851	0.000693187	F0H
CHIC2	0.606666	0.00154764	F0H
ACSL5	4.71305	3.03049e-06	F0H
POL	2.02619	2.37855e-09	F0H
GABR1	2.55385	0.0223035	F0H
CEP72	0.840086	0.0109903	F0H
HIPK2	1.61996	0.0391252	F0H
NFI1L	0.554494	0.00522602	F0H
MUG2	5.13488	0.00182579	F0H
HIPK1	1.13709	0.00132994	F0H
DCTN6	0.802581	0.0304554	F0H
KSYK	4.43434	1.53105e-05	F0H
POL	1.83113	7.85707e-07	F0H
CFAH	0.686796	0.00339594	F0H
CCD96	0.384677	0.0458103	F0H
EF1A1	2.01218	0.0202466	F0H
ANO10	0.785454	0.000446089	F0H
CH037	1.16186	4.17854e-06	F0H
S43A3	0.718411	0.00309676	F0H
NEXN	2.63621	3.05713e-12	F0H
PDE8B	2.68799	0.0323321	F0H
CT195	0.845507	1.69373e-12	F0H
DAW1	0.816988	9.29359e-05	F0H
EPCAM	0.600061	0.0239821	F0H
ADH1	2.4906	0.000316172	F0H
SMG5	0.65744	0.00148187	F0H
THB	0.501133	0.024042	F0H
EST5A	2.48202	0.000987702	F0H
GMPR2	0.463339	0.0160496	F0H
SEPT5	0.734412	0.0012282	F0H
NFI1L	0.561421	0.00517518	F0H
S41A2	1.30783	0.0224218	F0H
SMTL1	0.911651	0.0184509	F0H
MCAT	0.694446	0.00775699	F0H
AKIP1	0.83079	0.000741237	F0H
BCAR1	0.683214	0.0305802	F0H
VLDLR	1.39507	0.0385158	F0H
CYT	0.965416	0.0292207	F0H
HPDL	0.418291	0.0425346	F0H
CBPC2	0.407116	0.0179029	F0H
FBW12	0.540468	0.00113331	F0H
PKS17	4.45359	0.012161	F0H
AQP1	2.32329	0.00124819	F0H
SEM5B	1.74299	0.00197728	F0H
PLDX1	1.16861	0.00557158	F0H
SMG5	0.788725	0.000255583	F0H
TMCC1	0.747978	0.0031744	F0H
CP11A	1.1904	0.000215982	F0H
KELL	3.04254	0.0100184	F0H
GFPT1	0.526858	0.0401373	F0H
NAA40	0.612981	0.00629402	F0H
LAT2	0.825055	0.0248778	F0H
YNS9	0.951415	4.61808e-07	F0H
AMPN	0.58115	0.0370207	F0H
IF4G2	0.458702	0.00937845	F0H
GRHL2	5.12618	0.0013466	F0H
PNMA1	1.16275	0.000111353	F0H
SO3A1	0.497564	0.00986788	F0H
CBPE	1.47349	0.023782	F0H
ZN341	1.54811	0.010701	F0H
GPDA	1.3133	0.00251134	F0H
UK114	0.576952	0.00500528	F0H
MIF	0.574842	0.0118227	F0H
VGLL4	0.741188	0.00104731	F0H
ESCO1	0.500517	0.0289966	F0H
KCTD5	0.867637	0.00065814	F0H
YG31B	2.38426	0.00369854	F0H
RASF5	1.12531	2.69963e-05	F0H
ZEP2	2.10405	0.0211979	F0H
ENPP2	1.67669	0.0218336	F0H
CA043	0.684875	0.0198595	F0H
SCAR5	1.90977	0.00801131	F0H
MSI1H	0.899308	0.0124978	F0H
MARCO	1.56467	0.0121381	F0H
MYB	2.2844	0.0152732	F0H
L1CA1	1.58671	0.008922	F0H
UK114	0.630464	0.00244214	F0H
ZCHC7	1.07214	4.17102e-08	F0H
ZC21A	0.639019	0.00169141	F0H
RCCD1	0.404337	0.00610615	F0H
SHIP1	1.37036	0.0370078	F0H
CYH1	1.17363	0.00170533	F0H
CREB1	0.480483	0.0288972	F0H
POL4	0.680099	0.0215639	F0H
COR1C	1.2737	1.30607e-05	F0H
FA84A	1.632	0.0155068	F0H
NAGA	0.712319	0.00195602	F0H
RHG10	0.815932	0.0483871	F0H
PARVB	0.630044	0.0116516	F0H
RSH4A	0.492874	0.00521151	F0H
SIA7C	0.78353	0.0175286	F0H
GLHA	0.552884	0.0105954	F0H
SNED1	1.63201	0.0155136	F0H
G2E3	3.5879	2.22743e-15	F0H
HIPK1	1.6922	1.05281e-05	F0H
CP1A1	1.2883	0.0171073	F0H
FAK2	1.21961	0.00365149	F0H
DPOM	2.27781	0.0190153	F0H
DSG1	1.07416	0.0226942	F0H
S12A3	2.67781	2.04012e-08	F0H
ACSL1	0.415449	0.04256	F0H
B3GN2	1.15	0.0110254	F0H
DX39A	0.455904	0.0241996	F0H
RAB4B	0.627282	0.0173544	F0H
POL4	0.765211	0.0118989	F0H
POL4	1.08139	0.0039114	F0H
COR1C	1.21965	1.42812e-05	F0H
HIPK1	2.12289	0.00384909	F0H
SCOT1	0.751772	0.00674636	F0H
CEP70	0.465866	0.0176158	F0H
ADPRH	0.498626	0.0193888	F0H
SELPA	0.679585	0.0012525	F0H
THSD4	0.827698	0.012769	F0H
STB1B	0.707228	0.0182796	F0H
DCMC	0.53971	0.0398549	F0H
RS10B	0.907137	0.00052227	F0H
IDS	0.62621	0.0101761	F0H
CSMD3	1.45743	6.47613e-09	F0H
ADCY2	4.16145	0.0215217	F0H
C1D	0.929698	5.4182e-06	F0H
ANO10	0.692346	0.000918366	F0H
SC5D	0.755354	0.0359756	F0H
LIPO	0.941727	0.032106	F0H
FOLR2	0.595856	0.0284152	F0H
POL	1.69338	3.01964e-05	F0H
U1SBP	0.79416	0.0112929	F0H
CP11B	0.866446	0.00200875	F0H
K2C8	0.93928	0.0418112	F0H
CEGT	0.582833	0.0424188	F0H
CSMD3	2.82182	0.0293468	F0H
AB1IP	4.91809	2.35032e-07	F0H
OSBP2	0.805674	0.0190159	F0H
RM24	1.25499	7.19752e-05	F0H
WRIP1	1.10565	0.000858189	F0H
BCKD	0.520305	0.0426645	F0H
CLD11	0.706973	0.0118155	F0H
ARL4C	1.82675	0.0129959	F0H
UPAR	2.36803	0.00188491	F0H
ELOA1	0.432566	0.0438384	F0H
ZCHC7	1.07878	4.40774e-09	F0H
LALBA	1.80628	0.0424626	F0H
OAT	0.450309	0.0208062	F0H
HIPK1	1.47864	8.90398e-05	F0H
LPHN3	1.81524	0.00331156	F0H
K1239	2.45486	0.00490235	F0H
AQP4	3.78779	0.0428883	F0H
CD44	1.81525	0.00331222	F0H
DAW1	0.815176	4.83028e-05	F0H
CB062	0.405384	0.0323076	F0H
N2F1A	1.16907	0.0386495	F0H
BSCL2	1.71954	6.65693e-06	F0H
GRM8	2.05451	0.0261899	F0H
T7L1A	0.365541	0.0152963	F0H
TAGL	0.493466	0.0289035	F0H
FA10	0.654953	0.0030684	F0H
RLA2	0.540142	0.00310626	F0H
G2E3	4.61099	4.51591e-24	F0H
HIPK1	1.70389	4.82347e-06	F0H
NTM1A	0.704836	0.00510785	F0H
MED22	0.919596	0.000151331	F0H
PRM1A	3.65193	0.000701486	F0H
ADPRH	0.499881	0.0197053	F0H
TMM43	0.568262	0.00555023	F0H
SXT1	0.933774	0.00140633	F0H
CEBPG	0.445649	0.0174934	F0H
PPM1D	1.0831	0.00933861	F0H
TMCO6	0.475217	0.00320218	F0H
IVD	0.95838	0.00390804	F0H
CI064	0.913615	0.0432719	F0H
ZN704	0.884573	0.0179981	F0H
HIPK1	0.720202	0.00779471	F0H
YI31B	0.595649	0.0209926	F0H
TPM1	1.69986	0.0278318	F0H
KCRT	0.297527	0.00451686	F0H
ABCD2	0.679774	0.042039	F0H
OTOMP	1.04266	0.0350045	F0H
UBP13	1.5298	0.0434613	F0H
ATLA2	1.46257	2.29099e-08	F0H
GRM6	2.85757	0.0167814	F0H
MYCPP	3.76795	0.0438849	F0H
UQCC	0.495545	0.0232491	F0H
FA49A	0.81828	0.0434094	F0H
HIPK1	1.52677	3.30011e-05	F0H
RASF3	1.19395	1.30804e-06	F0H
AES	0.627841	0.0329088	F0H
UBR7	0.343051	0.0224382	F0H
CFAH	0.725505	0.00284913	F0H
HBB1	0.56638	0.0373784	F0H
SC6A2	1.34735	0.049127	F0H
HV02	5.304	0.00121037	F0H
CEP70	0.92199	6.70339e-05	F0H
MK09	0.694095	0.00258175	F0H
CEP70	0.492803	0.0124429	F0H
SEM7A	1.22447	4.68088e-05	F0H
CT195	0.878775	7.13127e-13	F0H
DESM	3.01469	5.60028e-05	F0H
COMT	1.11722	0.011143	F0H
F262	0.431336	0.0286578	F0H
RGS18	3.77785	0.0433856	F0H
PPM1D	0.965571	0.031358	F0H
ZC21A	0.647566	0.00129471	F0H
CO040	0.718774	0.00215222	F0H
JIP3	1.31894	0.00699479	F0H
CHM4B	0.44633	0.00346287	F0H
FZD3	0.984353	0.000612243	F0H
C1QL3	0.775031	0.0297683	F0H
C1D	1.0437	2.60845e-07	F0H
IQCE	0.604406	0.00163288	F0H
HXK2	0.765487	0.0215999	F0H
HIPK2	0.869957	0.00690623	F0H
CEP70	0.533156	0.00780546	F0H
NISCH	0.694126	0.00318589	F0H
HYAL3	0.431749	0.0159976	F0H
HIPK1	0.947086	0.0032685	F0H
REEP5	0.583472	0.013686	F0H
RTJK	1.58282	0.00163323	F0H
GTSF1	0.566779	0.00481016	F0H
RFX1	0.82078	0.003714	F0H
SEM3F	1.30701	0.0245872	F0H
ZCHC7	1.1933	4.95904e-11	F0H
STXB1	0.842181	0.0322223	F0H
POL4	0.850914	0.00216123	F0H
PI4KB	0.701378	0.00365492	F0H
SMG5	0.86592	3.96325e-05	F0H
PSB9	1.0694	0.0486492	F0H
IAAA	4.48124	0.0116291	F0H
NOM1	0.959484	0.00322605	F0H
BIC1B	0.893254	0.0135051	F0H
DCA12	0.693436	8.83577e-05	F0H
TTC29	0.40237	0.0253429	F0H
IDS	0.591702	0.0149224	F0H
POL3	0.608871	0.0398717	F0H
ABCC8	0.701833	0.00661812	F0H
POF1	1.02749	4.14799e-05	F0H
ASNA	0.469881	0.0358196	F0H
PCD10	4.48125	0.0116343	F0H
G2E3	4.37463	9.75626e-23	F0H
I13R2	1.32617	0.00730108	F0H
PTPC1	0.538205	0.0012196	F0H
LFN1L	5.12618	0.00134722	F0H
CAHZ	0.40724	0.0134456	F0H
CP11B	1.21137	0.000500802	F0H
RN217	0.536964	0.0427502	F0H
BAIP3	2.69377	0.00553579	F0H
CXCR4	1.31361	0.0221532	F0H
ADIP	0.762821	0.000152865	F0H
SEM5B	1.6582	0.0022677	F0H
POL	1.95476	1.01843e-07	F0H
DAW1	0.646526	0.00171625	F0H
NTM1A	0.780459	0.00506632	F0H
CBPA1	1.11023	0.0369408	F0H
CLC11	1.09524	0.0496295	F0H
REXON	0.804937	0.0119307	F0H
SO3A1	0.43836	0.0260074	F0H
CELR3	3.77785	0.0433856	F0H
KLH21	1.96729	0.0285207	F0H
CLDY	3.36525	0.013005	F0H
PIPNA	0.698465	0.0017465	F0H
PGH1	1.35977	0.000619679	F0H
NFI1L	0.554636	0.00592848	F0H
FGD4	0.816943	0.00536043	F0H
U119B	0.511379	0.0182977	F0H
ACY3B	1.47489	0.0437866	F0H
TBC20	1.01673	0.00825934	F0H
TEN3	3.03818	0.011188	F0H
HIPK1	1.72526	3.56627e-06	F0H
F264	1.19356	0.000268838	F0H
STXB1	2.16272	0.00129135	F0H
SYTL2	1.27627	0.0492944	F0H
NUD12	1.24804	0.0224453	F0H
ETV1	1.09269	0.00517929	F0H
CEAM2	1.82644	0.0171959	F0H
PLXD1	1.13779	0.00512095	F0H
FGF13	1.51386	0.00518099	F0H
ARF6	0.567101	0.00485503	F0H
LYN	2.87956	0.0211997	F0H
GPC6	0.744554	0.0282288	F0H
CTR2	1.1504	0.0443542	F0H
BNC1	4.17058	0.0212405	F0H
HBA1	1.21829	0.00101834	F0H
TV23B	0.871113	0.0420685	F0H
PLCD	0.624206	0.0321544	F0H
B3GN3	0.708263	0.0383396	F0H
CACB2	1.31867	0.00988085	F0H
TANK	1.08713	0.0183691	F0H
LAMP1	0.606577	0.00760776	F0H
MILK2	0.917486	1.45614e-05	F0H
KAD1	0.516152	0.00413576	F0H
FOXN2	0.722639	0.0434564	F0H
CO5	0.997766	0.00209904	F0H
ACADV	0.535849	0.00948936	F0H
SYN	1.58074	0.0451504	F0H
SEM7A	1.23103	4.4975e-06	F0H
VDRA	1.29035	0.00994218	F0H
LIS1	1.291	2.23842e-06	F0H
ATF5	0.54785	0.0382094	F0H
CC105	0.417549	0.0114833	F0H
PPIF	0.646887	0.0179507	F0H
G2E3	4.31276	3.81551e-22	F0H
OTU1	0.499904	0.00887205	F0H
CP11A	1.19716	0.000181843	F0H
DCAF4	0.469074	0.015092	F0H
FAK2	1.20227	0.00430101	F0H
HTF4	0.781962	0.00709538	F0H
CO9A1	1.23572	0.00444291	F0H
TMCO6	0.464794	0.00462587	F0H
H33	0.544927	0.00316567	F0H
NEXN	2.63382	4.80942e-12	F0H
SEM7A	0.781493	6.13234e-05	F0H
PIPNA	0.670147	0.00251358	F0H
SAMH1	0.565985	0.0159637	F0H
RASF1	0.58857	0.00236011	F0H
HB2J	2.35734	7.35251e-06	F0H
CP17A	1.24993	3.94722e-08	F0H
ADA33	3.77785	0.0433856	F0H
RIMS2	-1.24925	2.7611e-08	F0H
SRRT	-0.415017	0.0336411	F0H
CAPR2	-0.753767	0.000293168	F0H
CL17A	-1.68905	0.00030421	F0H
POL	-0.836818	0.0098415	F0H
TP53B	-0.788084	0.00490944	F0H
DDX31	-1.06449	0.0227044	F0H
HOBOT	-0.676507	0.0240275	F0H
SYIC	-0.541509	0.0149142	F0H
SPTN4	-0.88691	0.00426364	F0H
RP3A	-0.989202	4.24093e-05	F0H
ZBED4	-1.08526	0.00152782	F0H
FBLN3	-0.886783	0.00238414	F0H
VTC1A	-0.623121	0.0233358	F0H
TTC28	-0.841637	0.00747438	F0H
ITCH	-0.635765	0.00934051	F0H
FHL1	-1.63332	0.0222424	F0H
SPG20	-2.08171	1.24501e-07	F0H
TRI25	-0.865155	0.031094	F0H
F120B	-0.902642	0.000382356	F0H
ZN638	-0.442995	0.0168615	F0H
NATTL	-0.996196	0.000444447	F0H
MYSS	-0.415979	0.0338828	F0H
GIN1	-1.06501	1.77609e-05	F0H
EMAL6	-1.31616	0.0148048	F0H
RP3A	-0.967874	7.784e-05	F0H
NLRC5	-0.839005	0.0487333	F0H
CAPR2	-0.758108	0.00032706	F0H
GIN1	-1.10313	1.24734e-05	F0H
M10B2	-0.914621	0.00809498	F0H
GIN1	-1.00343	3.61202e-05	F0H
YI31B	-0.50975	0.0223108	F0H
MOB2	-1.01513	0.0154655	F0H
NATTL	-1.00733	0.000484175	F0H
K132L	-0.815931	8.24769e-05	F0H
POL	-1.95324	0.00268368	F0H
GIN1	-1.04665	1.99891e-05	F0H
UMPS	-1.00715	0.000250819	F0H
SO3A1	-0.770955	0.0437191	F0H
POLX	-1.36271	0.0226901	F0H
POL4	-0.647539	0.0268694	F0H
H1	-1.04492	0.000206102	F0H
MED24	-0.753618	0.00167051	F0H
HMGCL	-0.967045	1.144e-05	F0H
OXND1	-0.522402	0.0163722	F0H
TRFE	-0.923041	0.000117474	F0H
PALLD	-1.10576	0.000208386	F0H
NMDZ1	-0.452163	0.0378111	F0H
CAPR2	-0.754369	9.65035e-05	F0H
STXB5	-0.462266	0.0375881	F0H
ZN638	-0.601616	0.0199304	F0H
KCIP2	-1.42258	0.000300338	F0H
COQ5	-0.654472	0.00243406	F0H
FR1L4	-1.22922	0.0273557	F0H
UBP50	-0.711451	0.00402294	F0H
ACTN2	-1.042	0.00815087	F0H
TMM98	-1.35623	0.00383923	F0H
HMCN1	-1.61836	0.00190166	F0H
YG31B	-1.4965	0.00891198	F0H
PIM1	-0.472104	0.0363745	F0H
SAMD3	-0.983866	4.45378e-05	F0H
BROMI	-0.463446	0.0328716	F0H
RYR1	-0.464515	0.0133217	F0H
KCNN3	-3.03827	0.00803057	F0H
DYHC2	-0.878208	0.00133505	F0H
FLNC	-0.882543	0.0356267	F0H
VMO1	-0.94463	0.000122551	F0H
BIRC2	-0.530063	0.0134276	F0H
ATG4D	-0.538819	0.0229089	F0H
C340	-0.637534	0.0162679	F0H
RIPK2	-5.14482	0.00152282	F0H
YRD6	-1.53744	0.00475342	F0H
PXDC2	-0.895375	0.0224884	F0H
ZPLD1	-0.775702	0.0429874	F0H
RIMS2	-1.92905	0.000492003	F0H
SC6A9	-1.82389	0.000202248	F0H
UROL1	-1.23846	0.0268779	F0H
GIN1	-1.11471	3.11003e-06	F0H
DYSF	-0.577992	0.00647293	F0H
HDA10	-0.589463	0.0133308	F0H
NU205	-0.416859	0.0495498	F0H
GIN1	-1.14176	2.24484e-06	F0H
MYSS	-0.456322	0.0259292	F0H
LRP2	-0.572863	0.0289327	F0H
VEZA	-0.740458	0.00194915	F0H
FBLN3	-0.635941	0.00495701	F0H
F115	-1.02307	0.0373864	F0H
NUD16	-0.695369	0.0472303	F0H
POL5	-1.4441	0.0018869	F0H
ERR3	-0.528001	0.0180467	F0H
CBG	-0.947318	0.00612735	F0H
NCAM1	-1.28355	0.015584	F0H
MCA3A	-0.647973	0.0114379	F0H
ATR	-0.453372	0.029148	F0H
TDG	-0.654563	0.00436043	F0H
CCD79	-0.60193	0.00328613	F0H
GIN1	-1.11777	4.96028e-06	F0H
STA5A	-0.973993	0.0182605	F0H
SMCA4	-0.458693	0.015735	F0H
GGH	-0.833123	0.0311221	F0H
S12A9	-0.69589	0.0311541	F0H
VSTM4	-1.10095	0.00123319	F0H
DEGS2	-2.22212	0.00449224	F0H
SNW1	-0.579989	0.00332382	F0H
ACBG2	-0.478009	0.0462524	F0H
PARVG	-0.980607	0.00832607	F0H
MMEL1	-1.27274	1.08875e-05	F0H
HARB1	-0.464458	0.0422917	F0H
CTF8	-0.57485	0.0275009	F0H
CLC10	-1.65921	0.000762525	F0H
ABCA1	-1.47648	0.0468409	F0H
STB5L	-0.598859	0.0454888	F0H
NATTL	-1.05597	0.000134657	F0H
MED24	-0.760828	0.00139926	F0H
GLI2	-1.02886	0.000696439	F0H
CDK10	-0.543355	0.0102096	F0H
AIRE	-0.867232	0.00816799	F0H
COE3	-0.653447	0.00234844	F0H
BIRC2	-0.551156	0.00995767	F0H
PEX3	-0.51628	0.0200401	F0H
MYO9B	-0.80563	0.0150943	F0H
FR1L4	-1.83587	0.000198873	F0H
GPR98	-4.31943	0.015263	F0H
POL4	-0.663615	0.00733544	F0H
TENA	-1.96029	0.0123769	F0H
MYOZ2	-0.446922	0.0469334	F0H
EMAL6	-0.764974	0.00189557	F0H
5NTC	-0.445251	0.0210672	F0H
RYR1	-0.624774	0.023048	F0H
COBA2	-2.5926	0.00014732	F0H
DZAN1	-0.647335	0.0215585	F0H
RTF22	-1.32432	5.6703e-05	F0H
GP2	-1.14543	0.0240449	F0H
LAMA2	-2.59748	0.0358296	F0H
MCA3A	-1.26625	0.0222576	F0H
KPCT	-1.87301	0.00424034	F0H
GIN1	-1.09474	1.29866e-05	F0H
OBSCN	-1.17002	0.00180858	F0H
TRM1	-0.524414	0.0256959	F0H
NUDT8	-0.97465	0.0124582	F0H
MAD4	-1.11556	0.0470665	F0H
SEM4A	-0.615661	0.02664	F0H
DNJA4	-0.415124	0.0273598	F0H
TRIM9	-0.679943	0.0359044	F0H
MMEL1	-1.35575	2.88089e-07	F0H
GIN1	-0.975476	3.99324e-05	F0H
TTC24	-0.760924	0.0126342	F0H
DMC1	-0.476637	0.00862495	F0H
QN1	-0.713394	0.00859158	F0H
VSTM4	-1.00941	0.00247502	F0H
PDZ1P	-1.18994	0.0148416	F0H
VWA7	-1.26541	2.92108e-05	F0H
K132L	-0.73593	0.000211971	F0H
ABCA1	-1.31008	0.00449272	F0H
CAN5	-1.43699	0.00232375	F0H
CIB3	-1.23239	0.00214505	F0H
ANR24	-0.66802	0.041165	F0H
RN145	-0.53218	0.0304063	F0H
DYSF	-0.634503	0.00651767	F0H
RELN	-0.739697	0.00604476	F0H
NOSTN	-0.921311	0.00848678	F0H
CSL2	-1.68673	0.00246545	F0H
CO7A1	-1.35187	0.0428629	F0H
POL4	-0.700793	0.00174153	F0H
AMOL2	-4.61048	0.0122795	F0H
CAPR2	-0.762067	7.85977e-05	F0H
POL	-3.62569	3.96231e-05	F0H
MSLNL	-2.45422	0.0022074	F0H
LPHN2	-0.784551	0.0343437	F0H
MPP3	-1.45635	0.000239039	F0H
COE3	-0.688718	0.00200665	F0H
F120B	-0.937781	0.00531468	F0H
SCML4	-1.18224	0.0031991	F0H
GIN1	-1.10194	1.18729e-05	F0H
CNTP4	-0.497426	0.0107821	F0H
GLDN	-0.903843	0.0051795	F0H
GIN1	-1.05396	6.199e-06	F0H
GIN1	-1.10347	4.39962e-06	F0H
CLIC5	-1.7896	0.00251861	F0H
RGF1C	-1.22685	0.00656614	F0H
HMCN1	-1.33661	0.0022688	F0H
TWF2	-2.31627	0.0257732	F0H
LRP1B	-1.06592	2.21352e-05	F0H
MYOF	-1.04821	0.000942618	F0H
PIF1	-0.919356	9.51906e-05	F0H
SEM6B	-0.892348	0.00524658	F0H
POL4	-0.568915	0.00858087	F0H
CA043	-0.54751	0.0495674	F0H
LRIQ1	-0.835978	0.00929192	F0H
CHD4	-0.799557	0.0357254	F0H
TRM1	-0.53569	0.0228055	F0H
ZMYM4	-0.518904	0.0336149	F0H
POL4	-0.58641	0.00640537	F0H
VGFR2	-0.802143	0.0302371	F0H
ALDOA	-0.831169	0.000796793	F0H
SYNE1	-2.15514	0.00256497	F0H
CO6A2	-1.67655	0.00036269	F0H
UBP50	-0.735497	0.00322274	F0H
LIMK1	-0.871599	0.0392368	F0H
ATG9A	-0.712434	0.0134326	F0H
COE3	-0.627038	0.0040744	F0H
AIRE	-0.887396	0.00819756	F0H
CN159	-0.681966	0.0225844	F0H
TM163	-0.8133	0.0358825	F0H
K2C8	-5.0968	0.00353418	F0H
CSDE1	-0.638837	0.0120938	F0H
LIN1	-0.975001	0.00137407	F0H
CC106	-0.865285	0.0378716	F0H
STAB2	-0.730275	0.00527333	F0H
FCRL5	-1.59618	6.02037e-05	F0H
HSF2B	-0.573595	0.00790149	F0H
CAPR2	-0.733659	0.000215179	F0H
GIN1	-1.03239	8.81333e-06	F0H
DPOLN	-0.651485	0.0022095	F0H
MTOR	-0.775133	6.4326e-05	F0H
CCD36	-0.453357	0.0423175	F0H
TRI35	-1.16776	0.0408413	F0H
TLR2	-2.4151	0.00247689	F0H
P2R3C	-0.520549	0.0431777	F0H
MTMR7	-4.02072	0.0323518	F0H
LOXE3	-2.58379	0.0005801	F0H
ACINU	-0.378821	0.049896	F0H
FOS	-1.47688	4.69495e-07	F0H
OTOF	-1.34343	7.13779e-05	F0H
KLH28	-0.808801	0.018771	F0H
MAML3	-1.64011	0.00592063	F0H
TNIK	-4.82967	0.00754387	F0H
KCC2A	-0.847688	0.0372481	F0H
UN13B	-1.4231	0.0200144	F0H
PALLD	-1.23068	4.93164e-05	F0H
XCR1	-1.43806	0.0113516	F0H
STAG1	-0.51599	0.00184468	F0H
CNTP4	-0.444685	0.0438933	F0H
PHAR1	-0.859994	0.000223565	F0H
POL	-0.80765	0.00906236	F0H
ZN638	-0.473224	0.0114415	F0H
TMPS9	-1.6352	0.0305066	F0H
5NTC	-0.418458	0.03147	F0H
ZN185	-1.14845	0.0126158	F0H
S39AE	-1.4755	0.0398531	F0H
ANC2	-0.481475	0.0311647	F0H
DYHC2	-0.609035	0.00171704	F0H
ZN184	-1.01758	0.00950174	F0H
PCNT	-0.524723	0.00328715	F0H
S43A3	-1.06993	0.00464074	F0H
GBB3	-1.38373	0.0153832	F0H
SEM6B	-0.777188	0.0105233	F0H
IQEC3	-1.09063	0.00502007	F0H
CL17A	-2.38498	4.01394e-12	F0H
FAN	-0.956369	0.000291321	F0H
HDHD1	-0.802407	0.0185758	F0H
LRAD2	-0.670279	0.041812	F0H
CAPR2	-0.778171	5.16738e-05	F0H
RIMS2	-1.50782	0.0134747	F0H
LRP1B	-1.06906	2.09716e-05	F0H
SYCP3	-0.549319	0.00106635	F0H
FLOT2	-0.339006	0.0236562	F0H
ARCH	-0.627648	0.0104254	F0H
GIN1	-1.16801	2.08869e-06	F0H
CD37L	-0.461718	0.0128897	F0H
SEM6B	-0.791136	0.00946776	F0H
PERT	-1.17022	0.0112465	F0H
POL4	-0.630517	0.00424091	F0H
K132L	-0.825737	7.32234e-05	F0H
ACSF4	-0.878869	0.0376437	F0H
PEAMT	-5.97215	3.57104e-12	F0H
KGP1	-3.05538	2.978e-05	F0H
GIN1	-0.967452	6.13756e-05	F0H
FANCM	-1.17328	0.0197207	F0H
GIN1	-1.16145	2.30336e-06	F0H
COE3	-0.608936	0.00388511	F0H
GIN1	-1.1164	4.71004e-06	F0H
EMAL6	-1.45818	0.0103765	F0H
CIDEB	-0.398591	0.0402429	F0H
IMDH3	-0.419241	0.0462676	F0H
AIRE	-0.826993	0.017395	F0H
AAKG2	-0.818463	0.0166919	F0H
CEC1A	-0.899249	0.00712223	F0H
POGK	-1.0459	0.0466285	F0H
SEM6B	-0.808072	0.00733222	F0H
SMCA4	-0.439836	0.0210788	F0H
CDK10	-0.534169	0.00891536	F0H
TECTA	-0.60148	0.00550636	F0H
PK3CG	-7.18976	8.90557e-08	F0H
SVEP1	-1.72513	0.0295227	F0H
GIN1	-1.09046	1.31213e-05	F0H
DYHC2	-0.823455	0.00295794	F0H
K1549	-2.76384	0.0199455	F0H
G2E3	-1.2808	4.78022e-05	F0H
PRAF3	-0.595269	0.0302062	F0H
RELN	-0.649086	0.00586304	F0H
PKHH1	-1.93722	0.00811951	F0H
KDM6A	-0.575595	0.0292524	F0H
SYNCI	-0.988397	0.0236367	F0H
K132L	-0.805175	0.000112679	F0H
TENR	-1.56968	0.0311775	F0H
UB2V1	-0.485761	0.0423941	F0H
PLCH1	-2.86847	0.0201262	F0H
PDP1	-1.57195	0.0485223	F0H
SMC6	-1.12527	0.0238789	F0H
SYNE1	-1.14064	0.0407508	F0H
MED24	-0.747435	0.00155698	F0H
RYR1	-0.467793	0.0142365	F0H
MMEL1	-1.38101	1.43314e-07	F0H
VSTM4	-1.03089	0.00138556	F0H
CDK10	-0.756733	0.00175682	F0H
SLIT3	-4.31947	0.0151982	F0H
CHD4	-1.0634	0.00340215	F0H
ANC2	-0.474298	0.0350134	F0H
SL9A7	-1.09118	0.0185268	F0H
TMC2	-0.472767	0.0152378	F0H
CILP1	-1.62802	0.000665337	F0H
LRP1B	-2.49615	0.00318449	F0H
EVPL	-1.86681	3.68916e-05	F0H
LAMB1	-1.82907	0.000252908	F0H
B4GN3	-1.05935	0.0132087	F0H
APLF	-0.45378	0.0401798	F0H
MED24	-0.675787	0.00213036	F0H
RNF14	-1.49277	0.00174624	F0H
SAMD3	-0.986306	4.59343e-05	F0H
RP3A	-0.642367	0.00328345	F0H
SYNE1	-0.62873	0.0357085	F0H
G2E3	-1.33713	7.75415e-06	F0H
IGFN1	-2.3468	8.8122e-12	F0H
MYOF	-1.07627	0.000479053	F0H
CHERP	-0.571655	0.00904922	F0H
POL5	-1.24493	0.0380809	F0H
MCM4	-0.507217	0.0113035	F0H
ODO1	-2.32691	0.00418982	F0H
PGFRB	-0.426438	0.0407786	F0H
DUS18	-0.867413	0.0496875	F0H
OTOG	-0.659738	0.00773129	F0H
UD11	-0.659921	0.0291327	F0H
ABCB6	-0.969928	0.00159413	F0H
SI1L2	-2.53142	0.00985739	F0H
TECTA	-1.16544	0.0072959	F0H
RIMS2	-1.18218	1.21915e-07	F0H
VSTM4	-1.0993	0.000639831	F0H
POL4	-0.562427	0.0247236	F0H
CLD4	-1.84625	0.00871351	F0H
CC111	-0.585909	0.0134285	F0H
DDX17	-0.478241	0.0433844	F0H
BICD2	-1.98886	0.0261774	F0H
LAMB1	-1.9455	7.02718e-05	F0H
VEZA	-0.676479	0.0150381	F0H
GIN1	-1.11191	9.04352e-06	F0H
OBSCN	-0.860011	0.0263673	F0H
DEP1A	-0.497256	0.0112692	F0H
MPP3	-1.53043	0.000460045	F0H
EFCB2	-0.457644	0.0172862	F0H
DYHC2	-0.594223	0.00229401	F0H
PCNT	-0.515432	0.00354491	F0H
RPGP2	-1.504	0.0216901	F0H
TDG	-0.661129	0.00336616	F0H
GIN1	-1.12659	2.02496e-06	F0H
ZNT8	-0.930956	0.0108269	F0H
CE104	-0.930652	0.0096954	F0H
GIN1	-1.07838	0.0119449	F0H
FRITZ	-0.557781	0.0271824	F0H
K132L	-0.694414	0.000481539	F0H
FCRL5	-1.11407	0.0100379	F0H
C102A	-0.894271	0.0185368	F0H
DBF4B	-0.884742	4.46569e-05	F0H
FOS	-1.46603	1.02631e-06	F0H
CAPR2	-0.720725	0.000192045	F0H
TM189	-0.55674	0.042045	F0H
SEM6B	-0.818561	0.01581	F0H
ANO9	-0.663196	0.0232069	F0H
GIN1	-1.12265	4.78693e-06	F0H
DGKE	-0.521039	0.026527	F0H
MRCKA	-1.58395	0.000377377	F0H
CNDP2	-0.575906	0.00195911	F0H
FERM1	-1.2257	0.000257064	F0H
ERR3	-0.550383	0.0127191	F0H
H1	-0.764236	0.00115309	F0H
CSDE1	-0.566835	0.0370794	F0H
KCNN2	-1.49657	0.021723	F0H
SALL2	-4.32919	0.0151776	F0H
SYVC	-0.444712	0.0411597	F0H
PK3CG	-7.3638	2.12063e-07	F0H
COBA1	-1.39762	0.00884255	F0H
DZAN1	-0.619805	0.0270476	F0H
HKNMT	-0.58975	0.00417908	F0H
ZN235	-3.35704	1.18256e-16	F0H
MEGF6	-2.29916	0.0024247	F0H
DYH2	-0.421198	0.0172843	F0H
YRD6	-1.05275	0.000566965	F0H
CAPR2	-0.789213	5.00026e-05	F0H
HMGB2	-0.399111	0.000595345	F0H
PNMA1	-2.60469	0.00979723	F0H
PCNT	-0.529587	0.00302638	F0H
ARSG	-1.0414	0.00839544	F0H
CERS2	-1.49195	0.00339492	F0H
ANGT	-1.25349	4.72529e-05	F0H
DEP1B	-0.447421	0.0212353	F0H
FAT4	-3.99033	0.0336709	F0H
LRIQ1	-0.759666	0.00362269	F0H
TM189	-0.555749	0.032599	F0H
SAMH1	-1.10773	0.0177284	F0H
TXD16	-0.886283	0.0395132	F0H
CELR2	-0.631847	0.0149053	F0H
PALLD	-1.25927	0.0131772	F0H
FBLN3	-0.718441	0.00290405	F0H
ZN638	-0.481078	0.00949563	F0H
POL4	-1.05822	8.3899e-05	F0H
CPEB2	-5.19222	0.00349182	F0H
CADH7	-1.19578	0.0268301	F0H
FADS2	-0.625153	0.0355981	F0H
CI084	-0.505399	0.0183428	F0H
GAT5B	-0.854047	0.0349585	F0H
NATTL	-1.09138	0.000109014	F0H
STAB1	-0.795073	0.00124141	F0H
GRIA1	-1.91839	0.0289559	F0H
GUC2F	-6.21667	8.71518e-13	F0H
GBB	-1.63157	0.0233489	F0H
YG31B	-1.58534	0.0217418	F0H
LRP2	-0.656187	0.0247212	F0H
GIN1	-1.0661	8.42653e-06	F0H
CHRD	-1.83252	0.00299189	F0H
ENV	-1.07294	0.00656051	F0H
DTD1	-0.63965	0.0454164	F0H
SHLB1	-0.734371	0.00499285	F0H
NATTL	-1.02457	0.000229561	F0H
KS6A2	-1.31373	0.00498687	F0H
QSOX1	-3.03166	0.00826775	F0H
YI31B	-1.98084	6.03424e-06	F0H
STA5B	-0.896947	0.0238587	F0H
GIN1	-1.02216	3.07148e-05	F0H
VSTM4	-1.11843	0.000565455	F0H
MPRIP	-0.537093	0.0119991	F0H
EVPL	-0.677639	0.0443382	F0H
POL2	-0.738388	0.0401828	F0H
COSA1	-1.02067	2.01166e-05	F0H
PARVA	-0.455844	0.0146256	F0H
GIN1	-0.967821	4.62167e-05	F0H
TSN13	-0.788033	0.000363952	F0H
ABCB8	-0.45262	0.0351361	F0H
POLX	-1.28562	0.0320344	F0H
CNTP5	-2.57661	0.0133382	F0H
SAFB2	-0.398694	0.0474489	F0H
KI13A	-0.56744	0.0239349	F0H
C340	-0.753775	0.00283424	F0H
SLIB	-1.40598	0.0102264	F0H
DEN6A	-0.512066	0.0456829	F0H
COOA1	-2.31121	0.000241643	F0H
HMGCL	-0.897969	3.56934e-05	F0H
TRPC6	-1.10599	0.0215298	F0H
LRP1	-0.952667	0.00126207	F0H
CSDE1	-0.603993	0.00517862	F0H
F120B	-0.902916	0.000390559	F0H
SYNE1	-1.72516	0.000399983	F0H
LRIQ1	-0.981545	0.0169552	F0H
FCGBP	-0.733529	0.00291509	F0H
GIN1	-0.97537	5.28176e-05	F0H
NATTL	-1.02398	0.000349593	F0H
OTOAN	-0.574931	0.0135733	F0H
HSF2B	-0.549959	0.00911388	F0H
HSF2B	-0.536311	0.0105924	F0H
CO4A2	-1.76291	0.0336604	F0H
MYSS	-0.478036	0.0135294	F0H
GIN1	-1.15175	6.89292e-06	F0H
TIGD1	-0.594452	0.0388258	F0H
GIN1	-1.04428	1.48233e-05	F0H
NID1	-1.15465	4.10376e-05	F0H
MPRIP	-0.695856	0.00469339	F0H
FCRL5	-1.55426	6.63824e-05	F0H
SAMD3	-0.991537	4.00156e-05	F0H
GIN1	-0.961702	6.4259e-05	F0H
G2E3	-1.35333	1.25933e-05	F0H
ANGP2	-1.48977	0.00180693	F0H
COEA1	-1.24778	0.00565422	F0H
SAFB2	-0.427682	0.0332444	F0H
HUWE1	-0.726176	0.00362514	F0H
MAST3	-0.846258	0.0482869	F0H
SH2D7	-1.93292	1.16784e-07	F0H
COQ5	-0.446012	0.036736	F0H
CCG6	-5.7034	0.00069751	F0H
MCM8	-0.52325	0.0156447	F0H
UNC79	-1.26698	0.0286375	F0H
APOD	-1.26635	0.0066897	F0H
FOXK1	-0.613379	0.0336221	F0H
MYOM1	-1.38091	0.0487492	F0H
HRSL3	-0.78164	0.0111996	F0H
YRD6	-0.979783	0.00132104	F0H
SPTB2	-0.633902	0.0173194	F0H
DEGS2	-1.87844	0.00967495	F0H
CHD4	-0.860593	0.00251782	F0H
MYSS	-0.646473	0.0448988	F0H
CAPR2	-0.744563	0.000188808	F0H
GIN1	-1.12607	8.43632e-06	F0H
PK1L2	-1.76476	0.00201788	F0H
PARVG	-1.21435	0.00121324	F0H
TAF11	-0.760772	0.000432228	F0H
MYT1	-1.09603	0.0130307	F0H
CX04A	-0.701413	0.0157912	F0H
COE3	-0.595666	0.00641698	F0H
CDK10	-0.819647	0.00132648	F0H
TMC2	-0.484075	0.0128139	F0H
SYNE1	-3.34178	0.00421867	F0H
SCND3	-1.41363	8.3576e-05	F0H
ZP4	-0.65386	0.0415824	F0H
MRCKA	-1.5734	0.000825144	F0H
TMC2	-0.542115	0.00517763	F0H
OPA1	-0.472585	0.0175798	F0H
IKZF3	-1.2791	5.50173e-05	F0H
VSTM4	-1.05998	0.0013341	F0H
HUWE1	-0.696909	0.00468561	F0H
RN212	-0.519728	0.00612735	F0H
ATR	-0.538831	0.0197411	F0H
ABHD8	-0.702095	0.0170383	F0H
SEM6B	-0.787952	0.00996718	F0H
CI084	-0.394486	0.0406753	F0H
RIMS2	-1.86745	3.04808e-11	F0H
ACE	-1.56871	0.0381187	F0H
CHRD	-1.14624	0.00119354	F0H
CAPR2	-0.765905	7.98695e-05	F0H
IGFN1	-1.96983	0.00775501	F0H
HLTF	-0.523304	0.0270522	F0H
LRP1B	-0.984236	7.92547e-06	F0H
SCML4	-1.66805	0.0112844	F0H
DYSF	-0.553527	0.0137246	F0H
ITIH2	-1.38071	0.013522	F0H
DPOLQ	-0.588129	0.0114362	F0H
SSPN	-0.456039	0.0387376	F0H
OPA1	-0.473302	0.0171379	F0H
TECTA	-0.618007	0.00518635	F0H
POL	-0.876675	0.0105262	F0H
STAB1	-0.805831	0.00852689	F0H
TRIM9	-0.82452	0.00797556	F0H
EMAL6	-1.5609	0.00216511	F0H
TPC11	-0.530858	0.00589495	F0H
RP3A	-0.832891	0.000293451	F0H
GIN1	-1.12479	3.0805e-06	F0H
DGKB	-0.840335	0.00964594	F0H
ALG5	-0.606006	0.0421734	F0H
LAMB1	-1.85574	0.000205088	F0H
PHAR1	-0.736815	0.00200515	F0H
ZN112	-1.09421	7.53757e-05	F0H
UBR4	-0.410251	0.0284888	F0H
SH3L3	-5.94704	0.000750062	F0H
APRV1	-1.48647	0.0058371	F0H
TSN13	-0.777123	0.00017191	F0H
RP3A	-0.955815	0.000514212	F0H
DNJB1	-0.571101	0.0417208	F0H
OTOAN	-0.560581	0.0161346	F0H
UMPS	-1.35509	0.000290875	F0H
AT1B2	-3.46537	5.83836e-05	F0H
CNTP4	-0.461849	0.0356893	F0H
CRHBP	-0.724206	0.021879	F0H
GAN	-1.21136	0.0344877	F0H
MYOM1	-0.837204	0.0118497	F0H
GALT8	-0.97736	0.0293367	F0H
FADS2	-0.715485	0.0129399	F0H
FBLN3	-0.604242	0.00824341	F0H
NATTL	-1.027	0.000317808	F0H
EFC4B	-0.609656	0.0320123	F0H
F120B	-0.846372	0.000624762	F0H
ADA12	-0.4547	0.033613	F0H
MX	-0.674895	0.0109224	F0H
OPA1	-0.460209	0.0202409	F0H
LRP1	-4.77399	0.00551967	F0H
VGFR2	-1.55477	0.0163687	F0H
HUWE1	-0.722337	0.00351558	F0H
OTOF	-1.04854	0.00182907	F0H
CIP1	-0.432754	0.0274583	F0H
PHAR1	-0.867103	0.000184419	F0H
NIM1	-1.10064	0.00110672	F0H
F161A	-0.539128	0.0350426	F0H
FNBP4	-0.509999	0.0487191	F0H
IL12A	-1.18321	0.0107299	F0H
ZN638	-0.456825	0.0144509	F0H
ZBED5	-1.33416	0.0197761	F0H
POL4	-0.661269	0.00210102	F0H
SCN8A	-0.708013	0.0227474	F0H
RP3A	-0.661381	0.00587726	F0H
TAGAP	-1.2662	9.54219e-05	F0H
MYLK4	-3.99033	0.0336709	F0H
CA2D4	-0.872125	0.0369342	F0H
TERF2	-0.523306	0.0138531	F0H
RYR2	-1.47648	0.0468356	F0H
CELR2	-0.574759	0.0240625	F0H
UMPS	-0.659875	0.01436	F0H
GIN1	-0.961096	8.75839e-05	F0H
ZN226	-0.687359	0.00548207	F0H
UBP19	-0.600541	0.00473202	F0H
ABLM3	-2.73957	0.0224615	F0H
TM238	-0.53056	0.022764	F0H
F120B	-0.939057	0.00513494	F0H
UD2A1	-1.09587	0.0146786	F0H
ES8L2	-2.03217	0.0385322	F0H
MARCO	-1.43589	0.0047346	F0H
CHERP	-0.619725	0.00554669	F0H
POL4	-2.54344	4.76112e-05	F0H
WDR60	-0.648909	0.0015877	F0H
UNC79	-1.454	0.010107	F0H
TPC11	-0.503913	0.00968426	F0H
MMEL1	-1.35995	1.64597e-07	F0H
CEC1A	-0.981643	0.001518	F0H
TMM98	-1.23993	0.00547558	F0H
CAN5	-1.55463	0.0016936	F0H
TTC24	-0.704007	0.0186406	F0H
TM205	-2.41684	2.06169e-06	F0H
RYR1	-0.458708	0.0146102	F0H
LRP2	-0.568033	0.0315781	F0H
YMEL1	-0.462783	0.0269169	F0H
ODO1	-3.41232	0.000448097	F0H
CAPR2	-0.76067	8.32044e-05	F0H
ARHGI	-0.529514	0.0306964	F0H
CAD24	-0.71561	0.0431604	F0H
CEC1A	-0.950389	0.00266876	F0H
SZ12B	-0.620131	0.0331729	F0H
ES8L2	-1.29491	0.0283669	F0H
YTX2	-1.25573	0.0206442	F0H
PGFRB	-2.23596	0.000256448	F0H
ACTN2	-1.06546	0.00141369	F0H
FCGBP	-0.823656	0.00201948	F0H
QN1	-0.710018	0.00828044	F0H
FAS	-4.548	0.011748	F0H
ABHD8	-0.646613	0.0246945	F0H
CERU	-1.32559	0.000143919	F0H
GIN1	-1.11887	3.15173e-06	F0H
MYO5C	-1.26601	0.0297909	F0H
RP3A	-0.747571	0.000419071	F0H
TRFE1	-0.925019	0.000262245	F0H
ZN112	-1.01137	0.000216763	F0H
POL4	-0.987443	0.000429298	F0H
LRIQ1	-0.719367	0.00750528	F0H
KCNKG	-0.913534	0.0212645	F0H
REC8	-0.401809	0.0210351	F0H
ATS7	-1.58411	0.0474529	F0H
LRIQ1	-0.807947	0.00154954	F0H
KIFC3	-0.739578	0.0239559	F0H
DLGP1	-0.982517	0.0413975	F0H
HOMEZ	-0.446044	0.0332146	F0H
ATR	-0.568776	0.0124005	F0H
TRAM2	-0.807477	0.0425339	F0H
AAKG3	-0.848296	0.0281455	F0H
GBRA5	-2.04263	0.0204646	F0H
GBA3	-1.95504	0.0170328	F0H
RTBS	-1.01697	0.00407639	F0H
HKNMT	-0.498407	0.0137881	F0H
PANX1	-4.54795	0.0117704	F0H
NAC1	-0.999992	0.0187488	F0H
VCAM1	-0.659444	0.0323394	F0H
AGO3	-2.10516	0.00938636	F0H
CO6A2	-1.57949	0.000883239	F0H
SEM6B	-0.793503	0.00975615	F0H
SYWC	-0.693346	0.0199012	F0H
KGP1	-3.04579	2.82364e-05	F0H
DAB2P	-1.49349	0.0274252	F0H
ANC2	-0.460442	0.0366577	F0H
CAPR2	-0.767485	8.42562e-05	F0H
COIA1	-1.2646	0.0106211	F0H
TFEB	-4.02072	0.0323518	F0H
RAPH1	-1.03164	0.00619891	F0H
DYSF	-0.553373	0.0133585	F0H
CO4A2	-1.49515	0.00369104	F0H
HUWE1	-0.691366	0.00492878	F0H
UBP19	-0.508187	0.016093	F0H
GIN1	-0.967791	4.85557e-05	F0H
SMC6	-1.10016	0.0128886	F0H
THOC7	-0.726977	0.000163582	F0H
SMAD9	-0.82032	0.00715854	F0H
MARK4	-4.03602	0.0317017	F0H
DPOLN	-0.59603	0.00585036	F0H
MED24	-0.751345	0.00157473	F0H
NMD3A	-1.30429	0.0445613	F0H
UBR4	-0.405025	0.0308807	F0H
MED24	-0.734564	0.00177334	F0H
MCA3A	-0.681684	0.00761251	F0H
3BP1	-3.67497	0.000694799	F0H
LMLN	-0.938212	0.027284	F0H
MIC1	-0.634075	0.0109303	F0H
WDR60	-0.737866	0.000492814	F0H
COPIA	-1.71026	0.017385	F0H
SATB1	-0.516509	0.0377763	F0H
HSF2B	-0.562956	0.0262879	F0H
OXND1	-0.492506	0.0221869	F0H
CNTP4	-0.486007	0.0129716	F0H
TEX30	-0.798718	0.0442015	F0H
HUWE1	-0.733936	0.00316187	F0H
ZFY27	-0.538569	0.0337045	F0H
GIN1	-1.10287	7.48459e-06	F0H
PCNT	-0.520299	0.00320278	F0H
RN151	-1.64644	0.0344868	F0H
ATG4D	-0.531974	0.0243726	F0H
MDHC	-0.613191	0.00683387	F0H
3BP1	-2.53838	0.000327739	F0H
LAMB1	-1.50448	0.0205942	F0H
CBPZ	-1.13804	0.0400998	F0H
S27A1	-1.98732	0.00572462	F0H
AAA1	-2.75703	0.0203097	F0H
GIN1	-1.18215	4.18844e-06	F0H
MCA3A	-0.570278	0.0305328	F0H
FCER2	-1.19712	0.000148805	F0H
LOL2A	-1.32614	0.00724398	F0H
TAF4	-0.618377	0.00537234	F0H
MACC1	-0.943853	0.00233482	F0H
CAPR2	-0.771588	8.30751e-05	F0H
K132L	-0.709699	0.000348775	F0H
POL4	-0.975979	0.000527503	F0H
CEBPD	-0.857694	0.0177146	F0H
FCER2	-1.48535	2.5186e-11	F0H
NID1	-1.24062	9.97181e-06	F0H
TM144	-4.56602	0.00860693	F0H
RTF22	-0.971429	0.000356709	F0H
ARHG7	-0.812223	0.000998749	F0H
ZCHC7	-1.12067	0.00262216	F0H
VSTM4	-1.03834	0.00153372	F0H
STAB1	-0.870954	0.00244498	F0H
UBP48	-0.477503	0.0415741	F0H
YRD6	-1.08218	0.00449168	F0H
GIN1	-1.06501	1.77782e-05	F0H
TRFE1	-1.04277	3.43775e-05	F0H
OTOG	-0.664826	0.00719999	F0H
CML1	-1.27476	0.0127919	F0H
COSA1	-1.17098	1.02407e-05	F0H
BROMI	-0.494818	0.022853	F0H
APC5	-0.44291	0.0432642	F0H
HDA10	-0.552529	0.0152605	F0H
CO7	-0.868334	0.0142128	F0H
DYSF	-0.545544	0.011622	F0H
GIN1	-1.05459	1.04521e-05	F0H
CE104	-0.886037	0.016149	F0H
VSI10	-1.51964	0.0136571	F0H
RELN	-0.665743	0.00529743	F0H
CAPR2	-0.74424	0.000248437	F0H
BRCA1	-0.512023	0.0155689	F0H
YTX2	-0.710535	0.0391456	F0H
SAMD3	-0.991127	3.72578e-05	F0H
GIN1	-0.968158	3.69943e-05	F0H
LBN	-1.92364	0.00483115	F0H
FBLN3	-0.763974	0.00166305	F0H
MPRIP	-0.539494	0.0117197	F0H
GIN1	-1.04238	1.2352e-05	F0H
POL4	-0.539431	0.0107923	F0H
LAMB1	-1.85174	0.000302936	F0H
CLIC2	-2.72567	0.027938	F0H
GUC2E	-5.71694	1.86447e-12	F0H
GIN1	-1.0846	1.25981e-05	F0H
COSA1	-0.720227	0.0147874	F0H
TRAD1	-0.520951	0.0123884	F0H
COSA1	-1.17936	2.02755e-05	F0H
OVCA2	-0.589647	0.0467086	F0H
FSCN2	-2.27127	8.33197e-06	F0H
RTJK	-1.01227	0.0442503	F0H
MRP7	-0.457267	0.0335426	F0H
ARHG7	-0.622043	0.0103538	F0H
K1C13	-2.4165	0.0136049	F0H
POL5	-2.65336	0.00105054	F0H
SOS2	-0.641652	0.0318895	F0H
POL4	-0.422195	0.0446323	F0H
TAF4	-0.540331	0.013666	F0H
SMAD9	-0.858552	0.0106879	F0H
PPN	-1.09876	0.0483029	F0H
CAPR2	-0.761719	8.99639e-05	F0H
T184A	-0.637923	0.0369721	F0H
MMEL1	-1.37825	2.29816e-07	F0H
VEZA	-0.749167	0.00166265	F0H
TSHR	-2.89996	0.0128196	F0H
OBSCN	-0.833413	0.0425603	F0H
MPRIP	-0.835643	0.0167415	F0H
G2E3	-7.55531	5.46091e-10	F0H
PNMA1	-0.851137	0.0370471	F0H
LAT4	-1.77312	0.0234836	F0H
NRK1	-1.1233	0.0131173	F0H
TAF4	-0.568104	0.01314	F0H
GSC1L	-0.663322	0.00748847	F0H
LAMA3	-0.789283	0.0342623	F0H
FOS	-1.50547	4.04771e-07	F0H
ACHA7	-1.45244	0.00692998	F0H
LRIQ1	-0.754364	0.00335742	F0H
FR1L6	-0.499241	0.0290235	F0H
MYSS	-0.462911	0.0171787	F0H
DDX17	-0.447386	0.0315113	F0H
STS	-1.37937	0.0431277	F0H
MTOR	-0.775256	6.33548e-05	F0H
DPOLQ	-0.56702	0.0137235	F0H
CTGE5	-0.468278	0.0398122	F0H
ZFP26	-0.688734	0.023716	F0H
ANO4	-1.44067	0.000973468	F0H
CALX	-0.418927	0.0285968	F0H
CO7	-0.805046	0.0219859	F0H
NCOR2	-4.02072	0.0323518	F0H
C209A	-1.66652	4.16408e-08	F0H
TAF11	-0.804714	0.000265557	F0H
SYVC	-0.449649	0.0400615	F0H
FR1L4	-1.70516	0.000334341	F0H
VSTM4	-1.18993	0.000248939	F0H
MFAP2	-0.683511	0.0400607	F0H
DYSF	-0.626145	0.00676086	F0H
FCER2	-1.03646	0.000235213	F0H
CAPR2	-0.751645	9.6918e-05	F0H
ES8L3	-0.764717	0.0445746	F0H
MCA3A	-0.383723	0.0464308	F0H
DYN1	-2.26132	0.00949295	F0H
CNTP4	-0.515494	0.00824202	F0H
CX04A	-0.754854	0.0202346	F0H
ERCC3	-0.46765	0.0274108	F0H
CAPR2	-0.729236	0.000147261	F0H
UBP19	-0.606315	0.004145	F0H
AFG32	-2.07591	0.0221709	F0H
POGZ	-0.552386	0.0178719	F0H
CNTN4	-1.01727	0.012438	F0H
TERF1	-0.684048	0.00521029	F0H
IQEC3	-1.04293	0.0107175	F0H
ARHG7	-4.00329	1.84993e-10	F0H
OTOF	-1.16701	0.00116267	F0H
GTL3B	-0.585894	0.0464493	F0H
ADCK3	-3.35761	3.40517e-06	F0H
GIN1	-1.11359	7.32159e-06	F0H
MED24	-0.661359	0.00295947	F0H
GIN1	-1.13601	2.7685e-06	F0H
MCA3A	-0.388333	0.0479872	F0H
AIFM3	-0.895881	0.0446825	F0H
5NTC	-0.400796	0.0399837	F0H
MRCKA	-1.54154	0.000438467	F0H
H1	-0.810066	0.00415453	F0H
COHA1	-0.868191	0.0243239	F0H
SNX10	-4.30279	0.0193642	F0H
MX	-0.660837	0.0123582	F0H
ITCH	-0.588281	0.0151146	F0H
ZN135	-0.610438	0.0168099	F0H
AAA1	-1.36255	0.0114653	F0H
DAB2P	-0.883729	0.0421823	F0H
STAR5	-1.02057	0.00125961	F0H
K132L	-0.795126	0.000126164	F0H
OTOF	-1.0639	0.000249523	F0H
HMCN1	-1.43549	0.0482131	F0H
ZCHC7	-0.869291	0.00097448	F0H
SLIRP	-0.442943	0.0359887	F0H
CAPR2	-0.763474	8.46562e-05	F0H
MTOR	-0.801486	5.1568e-05	F0H
ERO1B	-0.875381	0.0303403	F0H
GIN1	-1.11623	5.93287e-06	F0H
MPP3	-2.59641	0.000111996	F0H
S10I	-1.16547	0.00547939	F0H
PAQR6	-0.889266	0.0355371	F0H
ABCG2	-0.599502	0.0174601	F0H
SCOCA	-0.419117	0.0283833	F0H
DYSF	-0.589064	0.00933002	F0H
GIN1	-1.04472	1.41894e-05	F0H
NALP3	-3.11746	9.18909e-05	F0H
CO5A1	-0.945341	0.0102824	F0H
KCNH1	-1.13121	0.0136139	F0H
DYH2	-0.535515	0.000599024	F0H
DRAM1	-0.884192	0.018184	F0H
RNH2A	-0.388711	0.0493468	F0H
MED24	-0.650279	0.0030228	F0H
LAMB2	-3.02352	0.00894935	F0H
TMM33	-0.564037	0.0281155	F0H
FAN	-0.950569	0.000386275	F0H
FNTA	-0.613853	0.0041891	F0H
MYOF	-0.937346	0.000302534	F0H
GLDN	-1.01179	0.00323363	F0H
EMP2	-1.50123	0.00616993	F0H
IRF3	-0.759084	0.0291706	F0H
MEGF6	-2.29999	0.000899921	F0H
FCER2	-1.65493	2.12588e-10	F0H
WDR60	-0.634956	0.00210809	F0H
NDUV1	-0.380623	0.0483125	F0H
UCKL1	-0.441781	0.043716	F0H
RELN	-0.718885	0.00659528	F0H
CPXM1	-0.974249	0.0065038	F0H
DPOLN	-0.620895	0.00382652	F0H
RIMS2	-1.43294	2.18303e-11	F0H
ZN287	-1.10188	0.000878086	F0H
ANGE2	-0.664023	0.0195514	F0H
GRIA4	-0.500537	0.0394401	F0H
FOS	-1.4453	1.27614e-06	F0H
PGM2	-0.794182	0.00281769	F0H
M10B2	-0.897059	0.00589309	F0H
PALMD	-0.789071	0.0410708	F0H
MCM8	-0.440187	0.0454066	F0H
TSN13	-0.799058	0.000212549	F0H
TP53B	-0.857352	0.00375151	F0H
GRD2I	-0.68293	0.0477799	F0H
CR3L2	-1.434	0.000889232	F0H
DAB2P	-1.65306	0.0082882	F0H
G2E3	-1.08531	8.66463e-05	F0H
OBSCN	-0.94679	0.0056471	F0H
IF4G1	-0.339414	0.0291234	F0H
ZCHC7	-1.03039	0.000505913	F0H
OBSCN	-0.629131	0.00846078	F0H
R144B	-1.05557	0.00322451	F0H
NRSN1	-1.40039	0.0357274	F0H
CE104	-0.899479	0.00958556	F0H
FERM1	-1.22798	0.00317561	F0H
LHX5	-1.6737	0.0255128	F0H
K132L	-0.718807	0.00031005	F0H
CNT1A	-0.645016	0.0385185	F0H
RP3A	-0.98543	0.000251928	F0H
SYNE1	-1.85975	0.00313856	F0H
TRFE	-1.024	3.28903e-05	F0H
ARAP3	-1.92804	0.0110529	F0H
RNF14	-1.37797	0.00617372	F0H
MBOA5	-0.456446	0.0375227	F0H
GIN1	-1.09355	9.93009e-06	F0H
PXK	-1.05157	0.041684	F0H
YRD6	-1.1306	0.0117399	F0H
P3	-1.7045	0.00597896	F0H
SOS2	-0.949651	0.0305951	F0H
MMEL1	-1.28695	4.58915e-06	F0H
IKZF3	-1.14994	0.000340325	F0H
TGM5	-1.22964	0.00189882	F0H
GIN1	-1.01229	3.14785e-05	F0H
TRAD1	-0.524539	0.0157289	F0H
CL17A	1.25321	0.00527581	F2T
APOEB	0.963452	0.00841883	F2T
POL4	1.05096	0.0017365	F2T
GPTC4	1.07692	0.0353268	F2T
AFG32	0.665381	0.00282602	F2T
YI31B	1.97357	0.0078878	F2T
ZSWM8	0.584638	0.0284242	F2T
S13A4	5.52775	0.00298431	F2T
CSMD2	1.45663	0.0320244	F2T
FAS	5.05494	0.0103616	F2T
POL4	0.586125	0.0304877	F2T
K1C13	5.13496	7.99297e-06	F2T
SET8A	0.972891	0.0294619	F2T
STA5A	1.5392	0.00225483	F2T
EPHA6	1.32021	0.00784717	F2T
DEGS2	1.63923	0.0366999	F2T
PANK1	1.06829	0.000391957	F2T
PNMA1	0.685283	0.0306294	F2T
AF10	5.52419	0.00249948	F2T
TANC2	5.30936	0.00580896	F2T
MEF2A	2.13067	0.00866739	F2T
ZBT49	1.13989	0.000489083	F2T
ATS12	4.73882	0.0178494	F2T
HIPK3	1.86932	0.004864	F2T
TRM1	1.35998	1.52691e-05	F2T
CHIA	1.45131	0.0250727	F2T
PANK1	1.16522	1.45532e-05	F2T
HA19	0.648905	0.00794121	F2T
ZFP26	1.04283	0.00183772	F2T
PDE1B	1.46515	0.00202951	F2T
ZN341	1.13237	0.0460818	F2T
CLIC5	2.88584	0.00630324	F2T
METK1	0.991491	0.0174521	F2T
TRM1	1.35111	1.84583e-05	F2T
APOOL	1.31418	0.000122486	F2T
IFT20	0.499752	0.0407462	F2T
POL4	1.02574	0.0011475	F2T
PANK2	1.20453	5.23201e-06	F2T
LPPRC	0.837862	0.00258545	F2T
IGSF3	2.46899	0.00936015	F2T
GHITM	0.453286	0.0426379	F2T
S35G1	1.34274	0.0217089	F2T
LARP4	0.764536	0.0169547	F2T
IC1	4.15118	7.05118e-06	F2T
KGP1	2.98165	7.34379e-05	F2T
POL4	1.73083	0.013272	F2T
CCD51	0.751349	0.0347057	F2T
HA19	0.891777	1.09697e-05	F2T
RET4A	2.33101	7.40054e-06	F2T
CSMD2	1.40966	0.0424561	F2T
POL4	1.05777	0.00190359	F2T
POL4	0.826817	0.040286	F2T
DIM1	0.932754	0.0273322	F2T
MORC3	0.677429	0.0155295	F2T
EVPL	2.06541	0.00644561	F2T
SYT7	4.74166	0.019703	F2T
RYR3	1.19846	0.00190262	F2T
POL4	5.30575	0.00454716	F2T
POL4	0.754042	0.002337	F2T
KCP	2.78855	0.00102224	F2T
HA19	0.732229	0.000636843	F2T
CSMD2	1.96657	0.000663209	F2T
K1C13	4.87975	3.96941e-06	F2T
NIBL1	1.17384	0.0117701	F2T
POL4	0.981032	0.00213948	F2T
MAST1	4.34302	0.041476	F2T
KCRS	6.81269	0.000330916	F2T
SOX6	4.34256	0.040029	F2T
BOD1	0.658144	0.0342678	F2T
K2C8	2.21441	0.000500134	F2T
CD2	5.28489	0.0149885	F2T
TM189	0.851373	0.00856846	F2T
UROM	2.04822	0.000707571	F2T
ANR50	1.13408	0.0207741	F2T
LIPE	2.89865	0.019405	F2T
WDR78	0.527544	0.0407462	F2T
PANK1	1.13444	0.000107139	F2T
NDUB1	1.02996	0.0188269	F2T
CRBB1	3.24014	0.00466596	F2T
BOD1	0.676965	0.0269323	F2T
WDR78	0.559332	0.021216	F2T
SMUG1	4.33948	0.0456603	F2T
GATA	1.25029	0.0481597	F2T
FAK2	1.76844	0.00103088	F2T
KCRU	7.5812	4.3367e-05	F2T
PDE1B	1.76523	0.000353503	F2T
IRF7	1.64742	0.000226602	F2T
SCEL	1.26224	0.00455855	F2T
EMAL6	1.1936	0.0460035	F2T
POL4	0.735997	0.00283196	F2T
PDE7B	1.77141	0.00412025	F2T
PDE1B	1.8167	0.000181931	F2T
S20A2	5.52431	0.00262425	F2T
C1QT7	4.35157	0.0494381	F2T
CSMD2	2.04035	0.0343761	F2T
GRAM4	4.33947	0.0456992	F2T
TAGAP	0.861861	0.033313	F2T
COR1C	1.46215	8.5649e-05	F2T
HEBP2	1.38268	0.0322973	F2T
LARP4	0.745068	0.0193306	F2T
POL4	1.09783	0.00193375	F2T
PNMA1	0.742181	0.00273629	F2T
ALKB4	1.10817	0.00735865	F2T
FAK2	1.73728	0.000973685	F2T
LRIQ1	0.836659	0.00630338	F2T
AIM1	1.1139	1.43033e-05	F2T
TRIP6	0.615323	0.0460447	F2T
POL4	1.14632	0.00288041	F2T
FHL1	1.61822	0.0484544	F2T
COR1C	1.3211	0.000268585	F2T
KRT84	5.0897	1.32274e-09	F2T
KGP1	3.01542	5.63091e-05	F2T
CSMD2	2.06184	0.000325579	F2T
K2C8	4.44687	4.70571e-12	F2T
CL17A	1.94434	0.0293427	F2T
S35G1	0.992089	0.00417554	F2T
FCER2	0.670831	0.00873421	F2T
PPM1D	1.30776	0.00297956	F2T
RYR3	1.14372	0.00291214	F2T
LRIQ1	0.910448	0.00655536	F2T
YI31B	0.966051	0.00392091	F2T
POL4	0.559306	0.0392474	F2T
BOD1	0.716559	0.0228181	F2T
TIAM1	4.34247	0.0397765	F2T
K1C13	4.15696	6.82696e-08	F2T
POL5	2.06902	0.0100452	F2T
POL4	1.2669	0.0156903	F2T
CSMD2	1.68711	0.014097	F2T
MK09	0.737471	0.0199435	F2T
EMAL6	2.15102	0.0248545	F2T
RYR1	4.34302	0.0414751	F2T
LIPO	6.43663	6.24815e-15	F2T
LRIQ1	0.844735	0.0050256	F2T
CAMKV	5.30582	0.00530496	F2T
ACHA7	2.44449	0.0149534	F2T
WDR78	0.590219	0.015763	F2T
POL4	0.750336	0.0026287	F2T
EMAL6	2.17219	8.56855e-05	F2T
LRIQ1	0.916787	0.0025474	F2T
AIFM3	1.36797	0.00858487	F2T
S35G1	1.04587	0.00849466	F2T
POL4	1.26603	0.000529576	F2T
PDE1B	2.18149	1.81586e-05	F2T
FAS	5.30352	0.00463859	F2T
DMP4	1.81292	0.0297549	F2T
NF2L1	0.678555	0.0333924	F2T
POL4	0.639441	0.0122471	F2T
GSG1L	1.24199	0.0182303	F2T
YI31B	2.67545	0.0113509	F2T
CBX2	0.966536	0.00435193	F2T
POL4	2.89731	0.0175574	F2T
ARF3	0.69103	0.030708	F2T
GRD2I	0.822935	0.0398257	F2T
LRIQ1	0.900489	0.0134699	F2T
ARH	0.974761	0.0339323	F2T
FAK2	1.75905	0.00110791	F2T
LPPRC	0.850717	0.00229127	F2T
GOGA7	1.19515	0.0279171	F2T
ADA12	2.89425	0.0165067	F2T
EHMT2	0.4612	0.0414282	F2T
LOXH1	-5.22787	0.00849743	F2T
IP3KA	-1.52677	1.24005e-05	F2T
POL3	-1.88315	0.00356243	F2T
PIM1	-0.832824	0.00269426	F2T
PTPRQ	-1.8182	1.19688e-07	F2T
TSEAR	-2.94255	0.0262954	F2T
SYT16	-1.37722	0.0185816	F2T
C1D	-0.737944	0.00178282	F2T
HMR1	-1.34834	0.0188513	F2T
SNPC1	-1.33179	3.39731e-08	F2T
TR22	-1.93257	0.00331038	F2T
COGA1	-1.57519	0.0194197	F2T
PDZ1P	-3.32183	8.89172e-06	F2T
C19L2	-0.752938	0.0114955	F2T
POL4	-0.7918	0.00639894	F2T
SNPC1	-1.63837	8.00313e-08	F2T
FABPH	-0.635862	0.000691513	F2T
SNPC1	-1.39794	6.52515e-08	F2T
SNPC1	-1.09057	0.000116597	F2T
LIS1	-1.54465	0.000283656	F2T
YI31B	-1.76864	0.0443518	F2T
OTOGL	-0.65516	0.017096	F2T
LIS1	-1.55254	0.000469363	F2T
IP3KA	-1.54323	2.48913e-05	F2T
SNPC1	-0.897976	0.00425523	F2T
RRP44	-0.651554	0.0129643	F2T
CBPB1	-1.68828	0.00685395	F2T
RND1	-1.81689	0.0150815	F2T
TECTA	-1.40342	0.0252489	F2T
MECR	-0.920156	0.0294996	F2T
NR5A2	-2.32703	0.00373065	F2T
SNPC1	-1.26447	9.73993e-09	F2T
SERPH	-0.557988	0.0499347	F2T
BECN1	-0.846352	0.0461445	F2T
ANKR1	-1.13874	0.00987249	F2T
HIPK2	-2.7594	0.0319458	F2T
RHG08	-1.77405	0.0139281	F2T
POF1	-1.08124	0.000649	F2T
LLPH	-0.524978	0.0196204	F2T
K1C20	-5.93397	0.000832943	F2T
POF1	-0.743339	0.0250356	F2T
T11L1	-1.01731	0.0224353	F2T
CYT	-1.59414	0.0120604	F2T
OTOGL	-0.658921	0.0143146	F2T
ZBT7A	-4.64924	0.0279811	F2T
MSD1	-2.45049	0.00116321	F2T
SNPC1	-1.1817	4.94303e-06	F2T
PIM1	-0.987573	0.000867609	F2T
TSP4B	-3.71574	0.00132396	F2T
LOXH1	-5.44732	0.0034943	F2T
CRFR2	-1.30523	0.0270399	F2T
PTPRQ	-3.53475	0.00181509	F2T
KCNH7	-0.835669	0.0307521	F2T
YTX2	-0.821002	0.0345834	F2T
YTX2	-1.43908	0.0190913	F2T
KCNH5	-1.37911	0.0348323	F2T
LIS1	-1.41794	0.000766586	F2T
G2E3	-5.97603	0.000853221	F2T
MFAP2	-1.04808	0.00733738	F2T
C1D	-0.70827	0.00263826	F2T
BPI	-1.4903	0.000228898	F2T
POF1	-1.33711	5.98878e-05	F2T
G2E3	-0.800579	0.0126175	F2T
YRD6	-1.47982	0.0177116	F2T
LIS1	-1.71908	6.33555e-05	F2T
G2E3	-0.801226	0.0148026	F2T
RHG08	-1.53	0.0334153	F2T
CDV3	0.720232	0.0347713	F2H
H2A	2.44762	0.000939906	F2H
FUBP2	0.662241	0.0435781	F2H
DSG1	2.16662	0.000372034	F2H
CL17A	1.09059	0.0148943	F2H
RASEF	1.61082	0.0167806	F2H
APOEB	1.00418	0.00582627	F2H
CEP70	0.784817	0.0122256	F2H
KAC6	0.993588	0.0479676	F2H
KCNE4	1.17861	0.00567689	F2H
WDR78	0.588387	0.0154781	F2H
CAPG	1.37611	0.0334489	F2H
ID4	1.27714	0.0249244	F2H
ABCA2	1.22047	0.0473005	F2H
GPTC4	1.83391	0.000335574	F2H
COF2	0.909524	0.00822502	F2H
AFG32	0.441759	0.0469971	F2H
ZBT49	1.21547	0.000763923	F2H
LTOR3	0.678428	0.0323023	F2H
RT05	0.673753	0.0142977	F2H
YI31B	1.55938	0.0397717	F2H
ZSWM8	0.54386	0.0408371	F2H
MK14A	0.566396	0.0487142	F2H
AP5M1	0.757682	0.0315526	F2H
HMBX1	0.600513	0.0402654	F2H
S10A5	2.22971	0.00124245	F2H
HAGHL	0.861668	0.0222917	F2H
KCNE4	1.21955	0.0056759	F2H
PEX12	1.41206	0.0156765	F2H
WDR78	0.60552	0.0174914	F2H
APBA2	1.35537	0.00141435	F2H
CCG2	1.13606	0.0488622	F2H
FAS	5.10636	0.00811894	F2H
POL4	0.634012	0.0189364	F2H
EXD1	0.390932	0.0421448	F2H
K1C13	6.63555	2.21357e-09	F2H
STXB5	0.800792	0.01551	F2H
SMYD5	1.15662	0.0100805	F2H
ZBT49	1.18119	0.00307878	F2H
TANC2	5.11305	0.00771182	F2H
SET8A	1.24744	0.00422452	F2H
EVPL	2.49038	0.0121585	F2H
MAFB	4.53644	0.0258159	F2H
STA5A	1.81813	0.00021725	F2H
WDR78	0.54247	0.0321946	F2H
DEGS2	2.03835	0.00662644	F2H
ATS7	4.53151	0.0308365	F2H
CI172	5.13361	0.0126282	F2H
S35G1	0.847011	0.0103598	F2H
ETV6	5.08814	0.00975231	F2H
A9A1B	0.914668	0.0476151	F2H
PANK1	0.861908	0.00416573	F2H
MICA2	0.450213	0.0415518	F2H
PNMA1	0.638409	0.043266	F2H
PKNX1	0.63985	0.0348127	F2H
PIPNB	1.43827	0.0221509	F2H
AF10	5.32548	0.00399179	F2H
FMN2	3.16538	0.0152882	F2H
GRD2I	1.11255	0.00419665	F2H
ZN394	2.4948	0.0440892	F2H
MEF2A	1.9311	0.0178716	F2H
MK07	0.664784	0.0265689	F2H
ATS12	4.84925	0.0121753	F2H
SPTB2	1.37897	0.00661307	F2H
HIPK3	1.76965	0.00736401	F2H
TRM1	1.69434	6.72707e-08	F2H
CHIA	2.07771	0.00106933	F2H
LONM	0.621173	0.0375853	F2H
ANR50	1.58027	0.0347417	F2H
SHRM2	1.26917	0.0336705	F2H
PANK1	0.834264	0.00187612	F2H
BLVRB	1.29274	0.0470448	F2H
ZFP26	1.19805	0.000294594	F2H
WNK1	4.56084	0.0284033	F2H
ZN341	1.10658	0.0486877	F2H
CLIC5	2.82402	0.00702565	F2H
RASA2	2.05696	0.00711072	F2H
METK1	0.979187	0.0178449	F2H
ARH	1.66879	0.030813	F2H
TRM1	1.63934	1.94945e-07	F2H
APOOL	1.1459	0.000783519	F2H
IFT20	0.766215	0.00160011	F2H
AL1L2	1.0271	0.0277576	F2H
LYOX	0.641166	0.0297299	F2H
BMPER	1.76976	0.024359	F2H
ION3	3.53839	7.13124e-06	F2H
CT026	0.558473	0.0168535	F2H
PANK2	0.841385	0.00143502	F2H
BHMT1	1.21367	0.0103617	F2H
IGSF3	2.33045	0.014022	F2H
GRM1B	1.29059	0.0282358	F2H
GHITM	0.597603	0.00735274	F2H
SH34A	4.54091	0.0225618	F2H
H15	1.91092	0.0117385	F2H
PSB8	0.857563	0.0482893	F2H
CT026	0.581381	0.010797	F2H
HKDC1	1.6724	0.03067	F2H
IC1	2.35093	0.0255295	F2H
EMIL2	5.32591	0.00422663	F2H
PEAMT	2.12339	0.026093	F2H
KGP1	3.88244	3.07009e-07	F2H
CCD51	0.881828	0.0121684	F2H
HA19	0.729527	0.000311615	F2H
ANGP2	5.3563	0.00880098	F2H
GCYA3	2.68515	0.0270776	F2H
VRK2	0.448179	0.0358116	F2H
RET4A	2.37157	4.9438e-06	F2H
ATRAP	0.525881	0.026481	F2H
MED8	0.740052	0.00442844	F2H
GRD2I	2.70066	0.0289747	F2H
ANR50	2.32211	0.00140299	F2H
AGO3	4.58238	0.0411729	F2H
DCP1A	1.13411	0.0436879	F2H
FOXJ3	4.53364	0.0284587	F2H
POL4	0.908828	0.023096	F2H
THAP1	0.961575	0.00577745	F2H
AS3MT	0.882074	0.036815	F2H
SYAM	1.41014	0.00599567	F2H
DIM1	1.08945	0.00974412	F2H
PPCT	0.727342	0.0132239	F2H
MORC3	0.599043	0.0317096	F2H
EVPL	2.54719	0.000459967	F2H
GPX6	2.84111	0.0198892	F2H
SYT7	4.84818	0.0139474	F2H
JGN1A	2.36792	0.00282437	F2H
RNF14	1.47068	0.0192999	F2H
RYR3	1.14394	0.00291605	F2H
POL4	5.32001	0.0037601	F2H
IMP3	0.646866	0.0390775	F2H
PUA1C	2.46115	0.00509647	F2H
HDHD1	1.28571	0.00517473	F2H
POL	0.915641	0.0494769	F2H
TGFR2	1.34115	0.0161958	F2H
KCP	1.90479	0.0213471	F2H
CLD4	1.79303	0.0096512	F2H
CRBB3	1.778	0.0318019	F2H
SC5A9	1.68917	0.0283334	F2H
CSMD2	1.67948	0.00359721	F2H
FOG1	1.99341	0.00754502	F2H
CSMD2	1.73444	0.00246437	F2H
HUTI	1.03425	0.0211739	F2H
RPRD2	1.69238	0.00445817	F2H
K1C13	5.48862	6.39864e-08	F2H
RGRF1	4.89968	0.027947	F2H
PRDX5	0.550422	0.0127148	F2H
NIBL1	0.964738	0.0384342	F2H
CNTP2	3.13092	0.0101615	F2H
BI2L1	2.50644	0.0420025	F2H
DBF4B	0.70107	0.0158422	F2H
MAST1	4.5357	0.0264626	F2H
PKHG3	4.55197	0.0292265	F2H
KCRS	5.91648	0.00301645	F2H
RTEL1	0.743974	0.00846492	F2H
NOCT	1.32039	0.0269604	F2H
NEP1	0.825505	0.0479124	F2H
BMP2	5.51087	0.00222834	F2H
KCNN2	2.86414	0.002404	F2H
SOX6	4.85292	0.012474	F2H
BOD1	0.683344	0.0275943	F2H
N6MT2	1.19119	0.0490547	F2H
SAMD3	0.772873	0.0257867	F2H
C2D1A	0.813943	0.00656908	F2H
K2C8	4.3426	2.28945e-11	F2H
PHOP2	1.01236	0.0309609	F2H
CD2	5.37722	0.0123691	F2H
LRIQ1	0.953975	0.00132155	F2H
TM189	0.816541	0.0113985	F2H
C1QB	2.39262	0.0011283	F2H
UROM	3.34934	3.77914e-09	F2H
FMO1	1.37823	0.0316613	F2H
COR2A	5.67476	0.00126184	F2H
ANR50	1.23223	0.0108888	F2H
LIPE	2.87129	0.0189258	F2H
ZBT12	0.473893	0.0477265	F2H
CK054	0.815423	0.0390441	F2H
PANK1	0.879948	0.0026262	F2H
NDUB1	0.913134	0.0368569	F2H
FBCD1	2.70184	0.0304211	F2H
RN180	4.54843	0.0266223	F2H
SIR7	0.788176	0.0288477	F2H
MCTP1	2.25391	0.0273383	F2H
DPYL2	1.32458	0.0174835	F2H
AP4S1	0.583649	0.0366221	F2H
PKHN1	5.68773	0.00154587	F2H
CRBB1	3.51637	0.00199241	F2H
PTPRD	4.83682	0.017165	F2H
S238B	1.28581	0.0363237	F2H
DCOR	0.696356	0.0337974	F2H
PI16	5.11288	0.00763655	F2H
HELLS	0.774847	0.0390299	F2H
VRK2	0.434537	0.0461692	F2H
SMUG1	5.52808	0.00313895	F2H
DKC1	0.476827	0.0475614	F2H
ZNT7	1.63707	0.0185946	F2H
CHSS1	0.725139	0.0290174	F2H
B3GA3	0.667309	0.0383787	F2H
ANM6	1.36113	0.0110956	F2H
GATA	1.34809	0.0290225	F2H
VAMP2	1.13633	0.0136293	F2H
MFS6L	1.20184	0.0199272	F2H
CAPR2	1.98371	0.00942678	F2H
FAK2	1.73147	0.00126214	F2H
FMN2	3.85744	0.000963493	F2H
MMSA	1.86653	0.0441473	F2H
DIM1	0.935493	0.0262513	F2H
ICMT	1.17435	0.0492088	F2H
CLYBL	1.3449	0.0169487	F2H
KCRU	4.50577	0.0432	F2H
HB2J	3.33205	0.00928367	F2H
PNPH	0.819819	0.00273426	F2H
CD209	1.73512	0.0266609	F2H
EPCAM	0.807624	0.0123992	F2H
LAMA4	1.48399	0.0316578	F2H
RFOX2	1.5982	0.0314252	F2H
PROF2	0.458853	0.0300545	F2H
ZBT49	0.821017	0.012937	F2H
ENPP2	4.54136	0.0248469	F2H
IRF7	0.895021	0.0464057	F2H
[truncated: 395 more rows]

## Sheet: 57 affected genes in F0 and F2
Entry	Entry name	Status	Protein names	Gene names	Organism	Length	Gene ontology (GO)	Gene ontology (biological process)	Gene ontology (molecular function)	Gene ontology (cellular component)	Pathway	Catalytic activity	Cofactor	Enzyme regulation	Active site	Binding site	Calcium binding	DNA binding	Metal binding	Nucleotide binding
Q0P5X1	LRIQ1_MOUSE	reviewed	Leucine-rich repeat and IQ domain-containing protein 1	Lrriq1	Mus musculus (Mouse)	1673
P06734	FCER2_HUMAN	reviewed	Low affinity immunoglobulin epsilon Fc receptor (BLAST-2) (C-type lectin domain family 4 member J) (Fc-epsilon-RII) (Immunoglobulin E-binding factor) (Lymphocyte IgE receptor) (CD antigen CD23) [Cleaved into: Low affinity immunoglobulin epsilon Fc receptor membrane-bound form; Low affinity immunoglobulin epsilon Fc receptor soluble form]	FCER2 CD23A CLEC4J FCE2 IGEBF	Homo sapiens (Human)	321	carbohydrate binding [GO:0030246]; external side of plasma membrane [GO:0009897]; extracellular vesicular exosome [GO:0070062]; integral component of plasma membrane [GO:0005887]; integrin binding [GO:0005178]; metal ion binding [GO:0046872]; Notch signaling pathway [GO:0007219]; plasma membrane [GO:0005886]; positive regulation of humoral immune response mediated by circulating immunoglobulin [G…	Notch signaling pathway [GO:0007219]; positive regulation of humoral immune response mediated by circulating immunoglobulin [GO:0002925]; positive regulation of killing of cells of other organism [GO:0051712]; positive regulation of nitric-oxide synthase activity [GO:0051000]; positive regulation of nitric-oxide synthase biosynthetic process [GO:0051770]	carbohydrate binding [GO:0030246]; integrin binding [GO:0005178]; metal ion binding [GO:0046872]	external side of plasma membrane [GO:0009897]; extracellular vesicular exosome [GO:0070062]; integral component of plasma membrane [GO:0005887]; plasma membrane [GO:0005886]									METAL 249 249 Calcium. {ECO:0000269|PubMed:16765898}.; METAL 251 251 Calcium. {ECO:0000269|PubMed:16765898}.; METAL 269 269 Calcium. {ECO:0000269|PubMed:16765898}.; METAL 270 270 Calcium. {ECO:0000269|PubMed:16765898}.
P12276	FAS_CHICK	reviewed	Fatty acid synthase (EC 2.3.1.85) [Includes: [Acyl-carrier-protein] S-acetyltransferase (EC 2.3.1.38); [Acyl-carrier-protein] S-malonyltransferase (EC 2.3.1.39); 3-oxoacyl-[acyl-carrier-protein] synthase (EC 2.3.1.41); 3-oxoacyl-[acyl-carrier-protein] reductase (EC 1.1.1.100); 3-hydroxyacyl-[acyl-carrier-protein] dehydratase (EC 4.2.1.59); Enoyl-[acyl-carrier-protein] reductase (EC 1.3.1.39); Ole…	FASN FAS	Gallus gallus (Chicken)	2512	[acyl-carrier-protein] S-acetyltransferase activity [GO:0004313]; [acyl-carrier-protein] S-malonyltransferase activity [GO:0004314]; 3-hydroxyoctanoyl-[acyl-carrier-protein] dehydratase activity [GO:0047451]; 3-hydroxypalmitoyl-[acyl-carrier-protein] dehydratase activity [GO:0004317]; 3-oxoacyl-[acyl-carrier-protein] reductase (NADPH) activity [GO:0004316]; 3-oxoacyl-[acyl-carrier-protein] syntha…	[acyl-carrier-protein] S-acetyltransferase activity [GO:0004313]; [acyl-carrier-protein] S-malonyltransferase activity [GO:0004314]; 3-hydroxyoctanoyl-[acyl-carrier-protein] dehydratase activity [GO:0047451]; 3-hydroxypalmitoyl-[acyl-carrier-protein] dehydratase activity [GO:0004317]; 3-oxoacyl-[acyl-carrier-protein] reductase (NADPH) activity [GO:0004316]; 3-oxoacyl-[acyl-carrier-protein] syntha…	[acyl-carrier-protein] S-acetyltransferase activity [GO:0004313]; [acyl-carrier-protein] S-malonyltransferase activity [GO:0004314]; 3-hydroxyoctanoyl-[acyl-carrier-protein] dehydratase activity [GO:0047451]; 3-hydroxypalmitoyl-[acyl-carrier-protein] dehydratase activity [GO:0004317]; 3-oxoacyl-[acyl-carrier-protein] reductase (NADPH) activity [GO:0004316]; 3-oxoacyl-[acyl-carrier-protein] syntha…			CATALYTIC ACTIVITY: Acetyl-CoA + n malonyl-CoA + 2n NADPH = a long-chain fatty acid + (n+1) CoA + n CO(2) + 2n NADP(+).; CATALYTIC ACTIVITY: Acetyl-CoA + [acyl-carrier-protein] = CoA + acetyl-[acyl-carrier-protein].; CATALYTIC ACTIVITY: Malonyl-CoA + an [acyl-carrier-protein] = CoA + a malonyl-[acyl-carrier-protein].; CATALYTIC ACTIVITY: Acyl-[acyl-carrier-protein] + malonyl-[acyl-carrier-protein…			ACT_SITE 161 161 For beta-ketoacyl synthase activity. {ECO:0000255|PROSITE-ProRule:PRU10022}.; ACT_SITE 580 580 For acyl/malonyl transferase activity. {ECO:0000255|PROSITE-ProRule:PRU10022}.; ACT_SITE 878 878 For beta-hydroxyacyl dehydratase activity. {ECO:0000255|PROSITE-ProRule:PRU10022}.; ACT_SITE 2309 2309 For thioesterase activity. {ECO:0000255|PROSITE-ProRule:PRU10022}.; ACT_SITE 2482 2482 …					NP_BIND 1675 1692 NADP (ER).; NP_BIND 1889 1904 NADP (KR).
Q95SX7	RTBS_DROME	reviewed	Probable RNA-directed DNA polymerase from transposon BS (EC 2.7.7.49) (Reverse transcriptase)	RTase	Drosophila melanogaster (Fruit fly)	906	RNA-dependent DNA replication [GO:0006278]; RNA-directed DNA polymerase activity [GO:0003964]; transposition, DNA-mediated [GO:0006313]	RNA-dependent DNA replication [GO:0006278]; RNA-directed DNA polymerase activity [GO:0003964]; transposition, DNA-mediated [GO:0006313]	RNA-directed DNA polymerase activity [GO:0003964]			CATALYTIC ACTIVITY: Deoxynucleoside triphosphate + DNA(n) = diphosphate + DNA(n+1). {ECO:0000250|UniProtKB:P21328, ECO:0000255|PROSITE-ProRule:PRU00405}.	COFACTOR: Name=Mg(2+); Xref=ChEBI:CHEBI:18420; Evidence={ECO:0000250}; ; COFACTOR: Name=Mn(2+); Xref=ChEBI:CHEBI:29035; Evidence={ECO:0000250};
P11716	RYR1_RABIT	reviewed	Ryanodine receptor 1 (RYR-1) (RyR1) (Skeletal muscle calcium release channel) (Skeletal muscle ryanodine receptor) (Skeletal muscle-type ryanodine receptor) (Type 1 ryanodine receptor)	RYR1	Oryctolagus cuniculus (Rabbit)	5037	calcium channel activity [GO:0005262]; calmodulin binding [GO:0005516]; cellular response to caffeine [GO:0071313]; identical protein binding [GO:0042802]; integral component of membrane [GO:0016021]; ion channel binding [GO:0044325]; muscle contraction [GO:0006936]; ossification involved in bone maturation [GO:0043931]; outflow tract morphogenesis [GO:0003151]; release of sequestered calcium ion…	calcium channel activity [GO:0005262]; cellular response to caffeine [GO:0071313]; muscle contraction [GO:0006936]; ossification involved in bone maturation [GO:0043931]; outflow tract morphogenesis [GO:0003151]; release of sequestered calcium ion into cytosol by sarcoplasmic reticulum [GO:0014808]; ryanodine-sensitive calcium-release channel activity [GO:0005219]; skeletal muscle fiber developme…	calcium channel activity [GO:0005262]; calmodulin binding [GO:0005516]; identical protein binding [GO:0042802]; ion channel binding [GO:0044325]; ryanodine-sensitive calcium-release channel activity [GO:0005219]; voltage-gated calcium channel activity [GO:0005245]	integral component of membrane [GO:0016021]; sarcoplasmic reticulum [GO:0016529]; sarcoplasmic reticulum membrane [GO:0033017]; terminal cisterna [GO:0014802]
P55001	MFAP2_HUMAN	reviewed	Microfibrillar-associated protein 2 (MFAP-2) (Microfibril-associated glycoprotein 1) (MAGP) (MAGP-1)	MFAP2 MAGP1	Homo sapiens (Human)	183	extracellular matrix organization [GO:0030198]; extracellular region [GO:0005576]; microfibril [GO:0001527]; platelet formation [GO:0030220]	extracellular matrix organization [GO:0030198]; platelet formation [GO:0030220]		extracellular region [GO:0005576]; microfibril [GO:0001527]
O43184	ADA12_HUMAN	reviewed	Disintegrin and metalloproteinase domain-containing protein 12 (ADAM 12) (EC 3.4.24.-) (Meltrin-alpha)	ADAM12 MLTN UNQ346/PRO545	Homo sapiens (Human)	909	cell adhesion [GO:0007155]; epidermal growth factor receptor signaling pathway [GO:0007173]; extracellular region [GO:0005576]; integral component of membrane [GO:0016021]; metalloendopeptidase activity [GO:0004222]; metallopeptidase activity [GO:0008237]; mitochondrion [GO:0005739]; myoblast fusion [GO:0007520]; nucleoplasm [GO:0005654]; plasma membrane [GO:0005886]; SH3 domain binding [GO:00171…	cell adhesion [GO:0007155]; epidermal growth factor receptor signaling pathway [GO:0007173]; metalloendopeptidase activity [GO:0004222]; metallopeptidase activity [GO:0008237]; myoblast fusion [GO:0007520]	metalloendopeptidase activity [GO:0004222]; metallopeptidase activity [GO:0008237]; SH3 domain binding [GO:0017124]; zinc ion binding [GO:0008270]	extracellular region [GO:0005576]; integral component of membrane [GO:0016021]; mitochondrion [GO:0005739]; nucleoplasm [GO:0005654]; plasma membrane [GO:0005886]			COFACTOR: Name=Zn(2+); Xref=ChEBI:CHEBI:29105; ; Note=Binds 1 zinc ion per subunit.;		ACT_SITE 351 351				METAL 179 179 Zinc; in inhibited form. {ECO:0000250}.; METAL 350 350 Zinc; catalytic.; METAL 354 354 Zinc; catalytic.; METAL 360 360 Zinc; catalytic.
Q4R6W9	SNPC1_MACFA	reviewed	snRNA-activating protein complex subunit 1 (SNAPc subunit 1) (Small nuclear RNA-activating complex polypeptide 1) (snRNA-activating protein complex 43 kDa subunit) (SNAPc 43 kDa subunit)	SNAPC1 QtsA-16981	Macaca fascicularis (Crab-eating macaque) (Cynomolgus monkey)	367	DNA binding [GO:0003677]; nucleus [GO:0005634]; regulation of transcription, DNA-templated [GO:0006355]; transcription, DNA-templated [GO:0006351]	regulation of transcription, DNA-templated [GO:0006355]; transcription, DNA-templated [GO:0006351]	DNA binding [GO:0003677]	nucleus [GO:0005634]
Q3LSS0	C19L2_DANRE	reviewed	CWF19-like protein 2	cwf19l2	Danio rerio (Zebrafish) (Brachydanio rerio)	960	catalytic activity [GO:0003824]	catalytic activity [GO:0003824]	catalytic activity [GO:0003824]
Q8I7P9	POL5_DROME	reviewed	Retrovirus-related Pol polyprotein from transposon opus [Includes: Protease (EC 3.4.23.-); Reverse transcriptase (EC 2.7.7.49); Endonuclease]	pol	Drosophila melanogaster (Fruit fly)	1003	DNA integration [GO:0015074]; endonuclease activity [GO:0004519]; nucleic acid binding [GO:0003676]; nucleus [GO:0005634]; peptidase activity [GO:0008233]; RNA-dependent DNA replication [GO:0006278]; RNA-directed DNA polymerase activity [GO:0003964]; transposition, DNA-mediated [GO:0006313]	DNA integration [GO:0015074]; endonuclease activity [GO:0004519]; peptidase activity [GO:0008233]; RNA-dependent DNA replication [GO:0006278]; RNA-directed DNA polymerase activity [GO:0003964]; transposition, DNA-mediated [GO:0006313]	endonuclease activity [GO:0004519]; nucleic acid binding [GO:0003676]; peptidase activity [GO:0008233]; RNA-directed DNA polymerase activity [GO:0003964]	nucleus [GO:0005634]		CATALYTIC ACTIVITY: Deoxynucleoside triphosphate + DNA(n) = diphosphate + DNA(n+1). {ECO:0000255|PROSITE-ProRule:PRU00405}.
P11260	LORF1_MOUSE	reviewed	LINE-1 retrotransposable element ORF1 protein (L1ORF1p) (LINE retrotransposable element 1) (LINE1 retrotransposable element 1) (Transposase element L1Md-A101/L1Md-A102/L1Md-A2)		Mus musculus (Mouse)	357	cytoplasm [GO:0005737]; nucleolus [GO:0005730]; nucleotide binding [GO:0000166]		nucleotide binding [GO:0000166]	cytoplasm [GO:0005737]; nucleolus [GO:0005730]
Q8BXK9	CLIC5_MOUSE	reviewed	Chloride intracellular channel protein 5	Clic5	Mus musculus (Mouse)	251	actin cytoskeleton [GO:0015629]; auditory receptor cell stereocilium organization [GO:0060088]; chloride channel activity [GO:0005254]; chloride channel complex [GO:0034707]; chloride transport [GO:0006821]; diet induced thermogenesis [GO:0002024]; extracellular vesicular exosome [GO:0070062]; Golgi apparatus [GO:0005794]; microtubule organizing center [GO:0005815]; neuromuscular process controll…	auditory receptor cell stereocilium organization [GO:0060088]; chloride channel activity [GO:0005254]; chloride transport [GO:0006821]; diet induced thermogenesis [GO:0002024]; neuromuscular process controlling balance [GO:0050885]; protein localization [GO:0008104]; response to dietary excess [GO:0002021]; sensory perception of sound [GO:0007605]; voltage-gated ion channel activity [GO:0005244]	chloride channel activity [GO:0005254]; voltage-gated ion channel activity [GO:0005244]	actin cytoskeleton [GO:0015629]; chloride channel complex [GO:0034707]; extracellular vesicular exosome [GO:0070062]; Golgi apparatus [GO:0005794]; microtubule organizing center [GO:0005815]; stereocilium [GO:0032420]; stereocilium bundle [GO:0032421]
Q95115	STA5A_BOVIN	reviewed	Signal transducer and activator of transcription 5A (Mammary gland factor)	STAT5A MGF	Bos taurus (Bovine)	794	cytokine-mediated signaling pathway [GO:0019221]; cytoplasm [GO:0005737]; development of secondary female sexual characteristics [GO:0046543]; DNA binding [GO:0003677]; female pregnancy [GO:0007565]; JAK-STAT cascade [GO:0007259]; lactation [GO:0007595]; lipid storage [GO:0019915]; luteinization [GO:0001553]; mammary gland development [GO:0030879]; natural killer cell differentiation [GO:0001779]…	cytokine-mediated signaling pathway [GO:0019221]; development of secondary female sexual characteristics [GO:0046543]; female pregnancy [GO:0007565]; JAK-STAT cascade [GO:0007259]; lactation [GO:0007595]; lipid storage [GO:0019915]; luteinization [GO:0001553]; mammary gland development [GO:0030879]; natural killer cell differentiation [GO:0001779]; negative regulation of apoptotic process [GO:004…	DNA binding [GO:0003677]; sequence-specific DNA binding transcription factor activity [GO:0003700]; signal transducer activity [GO:0004871]	cytoplasm [GO:0005737]; nucleus [GO:0005634]
P87053	POF1_SCHPO	reviewed	F-box/WD repeat-containing protein pof1 (Skp1-binding protein 1)	pof1 sbp1 SPAC57A10.05c	Schizosaccharomyces pombe (strain 972 / ATCC 24843) (Fission yeast)	605	cellular response to cadmium ion [GO:0071276]; nucleus [GO:0005634]; protein binding, bridging [GO:0030674]; protein ubiquitination involved in ubiquitin-dependent protein catabolic process [GO:0042787]; regulation of mitotic cell cycle [GO:0007346]; SCF-dependent proteasomal ubiquitin-dependent protein catabolic process [GO:0031146]; SCF ubiquitin ligase complex [GO:0019005]	cellular response to cadmium ion [GO:0071276]; protein ubiquitination involved in ubiquitin-dependent protein catabolic process [GO:0042787]; regulation of mitotic cell cycle [GO:0007346]; SCF-dependent proteasomal ubiquitin-dependent protein catabolic process [GO:0031146]	protein binding, bridging [GO:0030674]	nucleus [GO:0005634]; SCF ubiquitin ligase complex [GO:0019005]
Q6NWF6	K2C8_DANRE	reviewed	Keratin, type II cytoskeletal 8 (Cytokeratin-8) (CK-8) (Keratin-8) (K8)	krt8 krt2-8	Danio rerio (Zebrafish) (Brachydanio rerio)	520	cytoplasm [GO:0005737]; keratin filament [GO:0045095]; nuclear matrix [GO:0016363]; nucleoplasm [GO:0005654]; structural molecule activity [GO:0005198]		structural molecule activity [GO:0005198]	cytoplasm [GO:0005737]; keratin filament [GO:0045095]; nuclear matrix [GO:0016363]; nucleoplasm [GO:0005654]
Q7LHG5	YI31B_YEAST	reviewed	Transposon Ty3-I Gag-Pol polyprotein (Gag3-Pol3) (Transposon Ty3-2 TYA-TYB polyprotein) [Cleaved into: Capsid protein (CA) (p24); Spacer peptide p3; Nucleocapsid protein p11 (NC); Ty3 protease (PR) (EC 3.4.23.-) (p16); Spacer peptide J; Reverse transcriptase/ribonuclease H (RT) (RT-RH) (EC 2.7.7.49) (EC 2.7.7.7) (EC 3.1.26.4) (p55); Integrase p52 (IN); Integrase p49 (IN)]	TY3B-I YILWTy3-1 POL YIL082W-A	Saccharomyces cerevisiae (strain ATCC 204508 / S288c) (Baker's yeast)	1498	aspartic-type endopeptidase activity [GO:0004190]; ATP binding [GO:0005524]; cytoplasm [GO:0005737]; DNA binding [GO:0003677]; DNA biosynthetic process [GO:0071897]; DNA-directed DNA polymerase activity [GO:0003887]; DNA integration [GO:0015074]; DNA recombination [GO:0006310]; nucleus [GO:0005634]; peptidase activity [GO:0008233]; retrotransposon nucleocapsid [GO:0000943]; ribonuclease activity …	aspartic-type endopeptidase activity [GO:0004190]; DNA biosynthetic process [GO:0071897]; DNA-directed DNA polymerase activity [GO:0003887]; DNA integration [GO:0015074]; DNA recombination [GO:0006310]; peptidase activity [GO:0008233]; ribonuclease activity [GO:0004540]; RNA-dependent DNA replication [GO:0006278]; RNA-directed DNA polymerase activity [GO:0003964]; RNA-DNA hybrid ribonuclease acti…	aspartic-type endopeptidase activity [GO:0004190]; ATP binding [GO:0005524]; DNA binding [GO:0003677]; DNA-directed DNA polymerase activity [GO:0003887]; peptidase activity [GO:0008233]; ribonuclease activity [GO:0004540]; RNA binding [GO:0003723]; RNA-directed DNA polymerase activity [GO:0003964]; RNA-DNA hybrid ribonuclease activity [GO:0004523]; zinc ion binding [GO:0008270]	cytoplasm [GO:0005737]; nucleus [GO:0005634]; retrotransposon nucleocapsid [GO:0000943]		CATALYTIC ACTIVITY: Deoxynucleoside triphosphate + DNA(n) = diphosphate + DNA(n+1). {ECO:0000255|PROSITE-ProRule:PRU00405}.; CATALYTIC ACTIVITY: Endonucleolytic cleavage to 5'-phosphomonoester.			ACT_SITE 336 336 For protease activity; shared with dimeric partner. {ECO:0000250}.				METAL 712 712 Magnesium; catalytic; for reverse transcriptase activity. {ECO:0000250}.; METAL 774 774 Magnesium; catalytic; for reverse transcriptase activity. {ECO:0000250}.; METAL 775 775 Magnesium; catalytic; for reverse transcriptase activity. {ECO:0000250}.; METAL 1201 1201 Magnesium; catalytic; for integrase activity. {ECO:0000250}.; METAL 1262 1262 Magnesium; catalytic; for integrase activ…
Q96JM4	LRIQ1_HUMAN	reviewed	Leucine-rich repeat and IQ domain-containing protein 1	LRRIQ1 KIAA1801	Homo sapiens (Human)	1722
A8MUH7	PDZ1P_HUMAN	reviewed	Putative PDZ domain-containing protein 1P	PDZK1P1; PDZK1P2	Homo sapiens (Human)	402
Q564G3	DEGS2_RAT	reviewed	Sphingolipid delta(4)-desaturase/C4-hydroxylase DES2 (EC 1.-.-.-) (EC 1.14.-.-) (Degenerative spermatocyte homolog 2)	Degs2 Des2	Rattus norvegicus (Rat)	323	ceramide biosynthetic process [GO:0046513]; endoplasmic reticulum membrane [GO:0005789]; integral component of membrane [GO:0016021]; sphinganine metabolic process [GO:0006667]; sphingolipid delta-4 desaturase activity [GO:0042284]; sphingosine hydroxylase activity [GO:0000170]	ceramide biosynthetic process [GO:0046513]; sphinganine metabolic process [GO:0006667]; sphingolipid delta-4 desaturase activity [GO:0042284]; sphingosine hydroxylase activity [GO:0000170]	sphingolipid delta-4 desaturase activity [GO:0042284]; sphingosine hydroxylase activity [GO:0000170]	endoplasmic reticulum membrane [GO:0005789]; integral component of membrane [GO:0016021]	PATHWAY: Membrane lipid metabolism; sphingolipid biosynthesis.
Q6ZS10	CL17A_HUMAN	reviewed	C-type lectin domain family 17, member A (Prolectin)	CLEC17A	Homo sapiens (Human)	378	cell surface [GO:0009986]; fucose binding [GO:0042806]; integral component of membrane [GO:0016021]; mannose binding [GO:0005537]; metal ion binding [GO:0046872]		fucose binding [GO:0042806]; mannose binding [GO:0005537]; metal ion binding [GO:0046872]	cell surface [GO:0009986]; integral component of membrane [GO:0016021]									METAL 341 341 Calcium. {ECO:0000250}.; METAL 343 343 Calcium. {ECO:0000250}.; METAL 348 348 Calcium. {ECO:0000250}.; METAL 360 360 Calcium. {ECO:0000250}.; METAL 361 361 Calcium. {ECO:0000250}.
Q96RW7	HMCN1_HUMAN	reviewed	Hemicentin-1 (Fibulin-6) (FIBL-6)	HMCN1 FIBL6	Homo sapiens (Human)	5635	basement membrane [GO:0005604]; calcium ion binding [GO:0005509]; cell cortex [GO:0005938]; cell junction [GO:0030054]; extracellular vesicular exosome [GO:0070062]; response to stimulus [GO:0050896]; visual perception [GO:0007601]	response to stimulus [GO:0050896]; visual perception [GO:0007601]	calcium ion binding [GO:0005509]	basement membrane [GO:0005604]; cell cortex [GO:0005938]; cell junction [GO:0030054]; extracellular vesicular exosome [GO:0070062]
Q7L622	G2E3_HUMAN	reviewed	G2/M phase-specific E3 ubiquitin-protein ligase (EC 6.3.2.-)	G2E3 KIAA1333	Homo sapiens (Human)	706	apoptotic process [GO:0006915]; blastocyst development [GO:0001824]; cytoplasm [GO:0005737]; ligase activity [GO:0016874]; negative regulation of intrinsic apoptotic signaling pathway [GO:2001243]; nucleolus [GO:0005730]; protein polyubiquitination [GO:0000209]; ubiquitin-protein transferase activity [GO:0004842]; zinc ion binding [GO:0008270]	apoptotic process [GO:0006915]; blastocyst development [GO:0001824]; ligase activity [GO:0016874]; negative regulation of intrinsic apoptotic signaling pathway [GO:2001243]; protein polyubiquitination [GO:0000209]; ubiquitin-protein transferase activity [GO:0004842]	ligase activity [GO:0016874]; ubiquitin-protein transferase activity [GO:0004842]; zinc ion binding [GO:0008270]	cytoplasm [GO:0005737]; nucleolus [GO:0005730]	PATHWAY: Protein modification; protein ubiquitination.
Q9BYN7	ZN341_HUMAN	reviewed	Zinc finger protein 341	ZNF341	Homo sapiens (Human)	854	DNA binding [GO:0003677]; metal ion binding [GO:0046872]; nucleus [GO:0005634]; regulation of transcription, DNA-templated [GO:0006355]; transcription, DNA-templated [GO:0006351]	regulation of transcription, DNA-templated [GO:0006355]; transcription, DNA-templated [GO:0006351]	DNA binding [GO:0003677]; metal ion binding [GO:0046872]	nucleus [GO:0005634]
O57472	CHRD_DANRE	reviewed	Chordin (Protein chordino)	chd chrd	Danio rerio (Zebrafish) (Brachydanio rerio)	940	anterior/posterior axis specification [GO:0009948]; caudal fin morphogenesis [GO:0035143]; determination of heart left/right asymmetry [GO:0061371]; determination of left/right symmetry [GO:0007368]; determination of ventral identity [GO:0048264]; dorsal/ventral pattern formation [GO:0009953]; dorsal convergence [GO:0060030]; embryonic heart tube morphogenesis [GO:0003143]; embryonic hemopoiesis …	anterior/posterior axis specification [GO:0009948]; caudal fin morphogenesis [GO:0035143]; determination of heart left/right asymmetry [GO:0061371]; determination of left/right symmetry [GO:0007368]; determination of ventral identity [GO:0048264]; dorsal/ventral pattern formation [GO:0009953]; dorsal convergence [GO:0060030]; embryonic heart tube morphogenesis [GO:0003143]; embryonic hemopoiesis …		extracellular region [GO:0005576]
Q01584	LIPO_BUFMA	reviewed	Lipocalin		Bufo marinus (Giant toad) (Cane toad)	183	extracellular region [GO:0005576]; lipid metabolic process [GO:0006629]; small molecule binding [GO:0036094]; transporter activity [GO:0005215]	lipid metabolic process [GO:0006629]; transporter activity [GO:0005215]	small molecule binding [GO:0036094]; transporter activity [GO:0005215]	extracellular region [GO:0005576]
Q5ZK55	MIC27_CHICK	reviewed	MICOS complex subunit MIC27 (Apolipoprotein O-like) (Protein FAM121A)	APOOL FAM121A MIC27 RCJMB04_13b18	Gallus gallus (Chicken)	272	integral component of membrane [GO:0016021]; mitochondrial inner membrane [GO:0005743]			integral component of membrane [GO:0016021]; mitochondrial inner membrane [GO:0005743]
Q90ZL4	LIS1_XENLA	reviewed	Lissencephaly-1 homolog	pafah1b1 lis1	Xenopus laevis (African clawed frog)	410	cell differentiation [GO:0030154]; cell division [GO:0051301]; cytoplasm [GO:0005737]; establishment of mitotic spindle orientation [GO:0000132]; microtubule [GO:0005874]; microtubule associated complex [GO:0005875]; microtubule organizing center [GO:0005815]; mitotic nuclear division [GO:0007067]; nervous system development [GO:0007399]; transport [GO:0006810]	cell differentiation [GO:0030154]; cell division [GO:0051301]; establishment of mitotic spindle orientation [GO:0000132]; mitotic nuclear division [GO:0007067]; nervous system development [GO:0007399]; transport [GO:0006810]		cytoplasm [GO:0005737]; microtubule [GO:0005874]; microtubule associated complex [GO:0005875]; microtubule organizing center [GO:0005815]
P04323	POL3_DROME	reviewed	Retrovirus-related Pol polyprotein from transposon 17.6 [Includes: Protease (EC 3.4.23.-); Reverse transcriptase (EC 2.7.7.49); Endonuclease]	pol	Drosophila melanogaster (Fruit fly)	1058	aspartic-type endopeptidase activity [GO:0004190]; DNA integration [GO:0015074]; endonuclease activity [GO:0004519]; nucleic acid binding [GO:0003676]; RNA-directed DNA polymerase activity [GO:0003964]	aspartic-type endopeptidase activity [GO:0004190]; DNA integration [GO:0015074]; endonuclease activity [GO:0004519]; RNA-directed DNA polymerase activity [GO:0003964]	aspartic-type endopeptidase activity [GO:0004190]; endonuclease activity [GO:0004519]; nucleic acid binding [GO:0003676]; RNA-directed DNA polymerase activity [GO:0003964]			CATALYTIC ACTIVITY: Deoxynucleoside triphosphate + DNA(n) = diphosphate + DNA(n+1). {ECO:0000255|PROSITE-ProRule:PRU00405}.			ACT_SITE 30 30 For protease activity. {ECO:0000255|PROSITE-ProRule:PRU10094}.
Q9Z148	EHMT2_MOUSE	reviewed	Histone-lysine N-methyltransferase EHMT2 (EC 2.1.1.-) (EC 2.1.1.43) (Euchromatic histone-lysine N-methyltransferase 2) (HLA-B-associated transcript 8) (Histone H3-K9 methyltransferase 3) (H3-K9-HMTase 3) (Protein G9a)	Ehmt2 Bat8 G9a Ng36	Mus musculus (Mouse)	1263	C2H2 zinc finger domain binding [GO:0070742]; DNA methylation [GO:0006306]; DNA methylation on cytosine within a CG sequence [GO:0010424]; fertilization [GO:0009566]; germ cell development [GO:0007281]; histone H3-K27 methylation [GO:0070734]; histone H3-K9 methylation [GO:0051567]; histone lysine methylation [GO:0034968]; histone-lysine N-methyltransferase activity [GO:0018024]; histone methylat…	DNA methylation [GO:0006306]; DNA methylation on cytosine within a CG sequence [GO:0010424]; fertilization [GO:0009566]; germ cell development [GO:0007281]; histone H3-K27 methylation [GO:0070734]; histone H3-K9 methylation [GO:0051567]; histone lysine methylation [GO:0034968]; histone-lysine N-methyltransferase activity [GO:0018024]; histone methylation [GO:0016571]; histone methyltransferase ac…	C2H2 zinc finger domain binding [GO:0070742]; histone-lysine N-methyltransferase activity [GO:0018024]; histone methyltransferase activity (H3-K27 specific) [GO:0046976]; histone methyltransferase activity (H3-K9 specific) [GO:0046974]; p53 binding [GO:0002039]; protein-lysine N-methyltransferase activity [GO:0016279]; RNA polymerase II regulatory region sequence-specific DNA binding [GO:0000977]…	intermediate filament cytoskeleton [GO:0045111]; intracellular membrane-bounded organelle [GO:0043231]; nuclear chromatin [GO:0000790]; nucleoplasm [GO:0005654]; nucleus [GO:0005634]		CATALYTIC ACTIVITY: S-adenosyl-L-methionine + L-lysine-[histone] = S-adenosyl-L-homocysteine + N(6)-methyl-L-lysine-[histone]. {ECO:0000269|PubMed:11316813, ECO:0000269|PubMed:15774718}.				BINDING 1120 1120 Histone H3K9me. {ECO:0000250}.; BINDING 1138 1138 S-adenosyl-L-methionine. {ECO:0000255|PROSITE-ProRule:PRU00190}.			METAL 1027 1027 Zinc 1. {ECO:0000250}.; METAL 1027 1027 Zinc 2. {ECO:0000250}.; METAL 1029 1029 Zinc 1. {ECO:0000250}.; METAL 1033 1033 Zinc 1. {ECO:0000250}.; METAL 1033 1033 Zinc 3. {ECO:0000250}.; METAL 1038 1038 Zinc 1. {ECO:0000250}.; METAL 1040 1040 Zinc 2. {ECO:0000250}.; METAL 1070 1070 Zinc 2. {ECO:0000250}.; METAL 1070 1070 Zinc 3. {ECO:0000250}.; METAL 1074 1074 Zinc 2. {ECO:0000250}.;…
Q5SQM0	EMAL6_MOUSE	reviewed	Echinoderm microtubule-associated protein-like 6 (EMAP-6) (Echinoderm microtubule-associated protein-like 5-like)	Eml6 Eml5l	Mus musculus (Mouse)	1958	cytoplasm [GO:0005737]; microtubule [GO:0005874]			cytoplasm [GO:0005737]; microtubule [GO:0005874]
Q2KJI7	AFG32_BOVIN	reviewed	AFG3-like protein 2 (EC 3.4.24.-)	AFG3L2	Bos taurus (Bovine)	805	ATP binding [GO:0005524]; axonogenesis [GO:0007409]; cristae formation [GO:0042407]; death [GO:0016265]; integral component of membrane [GO:0016021]; metalloendopeptidase activity [GO:0004222]; mitochondrial fusion [GO:0008053]; mitochondrial inner membrane [GO:0005743]; mitochondrial protein processing [GO:0034982]; muscle fiber development [GO:0048747]; myelination [GO:0042552]; nerve developme…	axonogenesis [GO:0007409]; cristae formation [GO:0042407]; death [GO:0016265]; metalloendopeptidase activity [GO:0004222]; mitochondrial fusion [GO:0008053]; mitochondrial protein processing [GO:0034982]; muscle fiber development [GO:0048747]; myelination [GO:0042552]; nerve development [GO:0021675]; neuromuscular junction development [GO:0007528]; regulation of multicellular organism growth [GO:…	ATP binding [GO:0005524]; metalloendopeptidase activity [GO:0004222]; zinc ion binding [GO:0008270]	integral component of membrane [GO:0016021]; mitochondrial inner membrane [GO:0005743]			COFACTOR: Name=Zn(2+); Xref=ChEBI:CHEBI:29105; Evidence={ECO:0000305}; ; Note=Binds 1 zinc ion per subunit. {ECO:0000305};		ACT_SITE 576 576 {ECO:0000250}.				METAL 575 575 Zinc; catalytic. {ECO:0000250}.; METAL 579 579 Zinc; catalytic. {ECO:0000250}.; METAL 650 650 Zinc; catalytic. {ECO:0000250}.	NP_BIND 349 356 ATP. {ECO:0000255}.
Q32PE4	C1D_BOVIN	reviewed	Nuclear nucleic acid-binding protein C1D	C1D	Bos taurus (Bovine)	141	apoptotic process [GO:0006915]; cytoplasm [GO:0005737]; DNA binding [GO:0003677]; maturation of 5.8S rRNA [GO:0000460]; negative regulation of transcription, DNA-templated [GO:0045892]; nucleolus [GO:0005730]; RNA binding [GO:0003723]; transcription, DNA-templated [GO:0006351]; transcriptional repressor complex [GO:0017053]; transcription corepressor activity [GO:0003714]	apoptotic process [GO:0006915]; maturation of 5.8S rRNA [GO:0000460]; negative regulation of transcription, DNA-templated [GO:0045892]; transcription, DNA-templated [GO:0006351]; transcription corepressor activity [GO:0003714]	DNA binding [GO:0003677]; RNA binding [GO:0003723]; transcription corepressor activity [GO:0003714]	cytoplasm [GO:0005737]; nucleolus [GO:0005730]; transcriptional repressor complex [GO:0017053]
O15297	PPM1D_HUMAN	reviewed	Protein phosphatase 1D (EC 3.1.3.16) (Protein phosphatase 2C isoform delta) (PP2C-delta) (Protein phosphatase magnesium-dependent 1 delta) (p53-induced protein phosphatase 1)	PPM1D WIP1	Homo sapiens (Human)	605	G2/M transition of mitotic cell cycle [GO:0000086]; metal ion binding [GO:0046872]; negative regulation of cell proliferation [GO:0008285]; nucleus [GO:0005634]; peptidyl-threonine dephosphorylation [GO:0035970]; protein dephosphorylation [GO:0006470]; protein serine/threonine phosphatase activity [GO:0004722]; response to bacterium [GO:0009617]; response to radiation [GO:0009314]	G2/M transition of mitotic cell cycle [GO:0000086]; negative regulation of cell proliferation [GO:0008285]; peptidyl-threonine dephosphorylation [GO:0035970]; protein dephosphorylation [GO:0006470]; protein serine/threonine phosphatase activity [GO:0004722]; response to bacterium [GO:0009617]; response to radiation [GO:0009314]	metal ion binding [GO:0046872]; protein serine/threonine phosphatase activity [GO:0004722]	nucleus [GO:0005634]		CATALYTIC ACTIVITY: [a protein]-serine/threonine phosphate + H(2)O = [a protein]-serine/threonine + phosphate.	COFACTOR: Name=Mg(2+); Xref=ChEBI:CHEBI:18420; Evidence={ECO:0000250}; Name=Mn(2+); Xref=ChEBI:CHEBI:29035; Evidence={ECO:0000250}; ; Note=Binds 2 magnesium or manganese ions per subunit. {ECO:0000250};						METAL 105 105 Manganese 1. {ECO:0000250}.; METAL 105 105 Manganese 2. {ECO:0000250}.; METAL 106 106 Manganese 1; via carbonyl oxygen. {ECO:0000250}.; METAL 314 314 Manganese 2. {ECO:0000250}.; METAL 366 366 Manganese 2. {ECO:0000250}.
Q9WUM4	COR1C_MOUSE	reviewed	Coronin-1C (Coronin-3)	Coro1c	Mus musculus (Mouse)	474	actin cortical patch assembly [GO:0000147]; actin cytoskeleton [GO:0015629]; actin cytoskeleton organization [GO:0030036]; actin filament binding [GO:0051015]; cytoplasm [GO:0005737]; cytoskeleton [GO:0005856]; focal adhesion [GO:0005925]; lamellipodium [GO:0030027]; phagocytosis [GO:0006909]; plasma membrane [GO:0005886]	actin cortical patch assembly [GO:0000147]; actin cytoskeleton organization [GO:0030036]; phagocytosis [GO:0006909]	actin filament binding [GO:0051015]	actin cytoskeleton [GO:0015629]; cytoplasm [GO:0005737]; cytoskeleton [GO:0005856]; focal adhesion [GO:0005925]; lamellipodium [GO:0030027]; plasma membrane [GO:0005886]
Q99LQ7	TM189_MOUSE	reviewed	Transmembrane protein 189	Tmem189	Mus musculus (Mouse)	271	cytoplasm [GO:0005737]; endoplasmic reticulum membrane [GO:0005789]; integral component of membrane [GO:0016021]; protein ubiquitination [GO:0016567]; ubiquitin-like protein transferase activity [GO:0019787]; ubiquitin protein ligase activity [GO:0061630]; ubiquitin protein ligase binding [GO:0031625]	protein ubiquitination [GO:0016567]; ubiquitin-like protein transferase activity [GO:0019787]; ubiquitin protein ligase activity [GO:0061630]	ubiquitin-like protein transferase activity [GO:0019787]; ubiquitin protein ligase activity [GO:0061630]; ubiquitin protein ligase binding [GO:0031625]	cytoplasm [GO:0005737]; endoplasmic reticulum membrane [GO:0005789]; integral component of membrane [GO:0016021]
Q3TY86	AIFM3_MOUSE	reviewed	Apoptosis-inducing factor 3 (EC 1.-.-.-) (Apoptosis-inducing factor-like protein)	Aifm3 Aifl	Mus musculus (Mouse)	605	2 iron, 2 sulfur cluster binding [GO:0051537]; cell redox homeostasis [GO:0045454]; endoplasmic reticulum [GO:0005783]; execution phase of apoptosis [GO:0097194]; flavin adenine dinucleotide binding [GO:0050660]; metal ion binding [GO:0046872]; mitochondrial inner membrane [GO:0005743]; mitochondrion [GO:0005739]; oxidoreductase activity [GO:0016491]	cell redox homeostasis [GO:0045454]; execution phase of apoptosis [GO:0097194]; oxidoreductase activity [GO:0016491]	2 iron, 2 sulfur cluster binding [GO:0051537]; flavin adenine dinucleotide binding [GO:0050660]; metal ion binding [GO:0046872]; oxidoreductase activity [GO:0016491]	endoplasmic reticulum [GO:0005783]; mitochondrial inner membrane [GO:0005743]; mitochondrion [GO:0005739]						BINDING 235 235 FAD. {ECO:0000255}.; BINDING 240 240 FAD. {ECO:0000255}.; BINDING 270 270 FAD; via amide nitrogen and carbonyl oxygen. {ECO:0000255}.; BINDING 467 467 FAD. {ECO:0000255}.; BINDING 514 514 FAD; via carbonyl oxygen. {ECO:0000255}.			METAL 109 109 Iron-sulfur (2Fe-2S). {ECO:0000255|PROSITE-ProRule:PRU00628}.; METAL 111 111 Iron-sulfur (2Fe-2S); via pros nitrogen. {ECO:0000255|PROSITE-ProRule:PRU00628}.; METAL 128 128 Iron-sulfur (2Fe-2S). {ECO:0000255|PROSITE-ProRule:PRU00628}.; METAL 131 131 Iron-sulfur (2Fe-2S); via pros nitrogen. {ECO:0000255|PROSITE-ProRule:PRU00628}.	NP_BIND 201 205 FAD. {ECO:0000255}.
P49186	MK09_RAT	reviewed	Mitogen-activated protein kinase 9 (MAP kinase 9) (MAPK 9) (EC 2.7.11.24) (SAPK-alpha) (Stress-activated protein kinase JNK2) (c-Jun N-terminal kinase 2) (p54-alpha)	Mapk9 Jnk2 Prkm9	Rattus norvegicus (Rat)	423	activation of cysteine-type endopeptidase activity involved in apoptotic process [GO:0006919]; ATP binding [GO:0005524]; cellular response to growth factor stimulus [GO:0071363]; cellular response to interleukin-1 [GO:0071347]; cellular response to lipopolysaccharide [GO:0071222]; cellular response to tumor necrosis factor [GO:0071356]; cellular response to UV [GO:0034644]; central nervous system…	activation of cysteine-type endopeptidase activity involved in apoptotic process [GO:0006919]; cellular response to growth factor stimulus [GO:0071363]; cellular response to interleukin-1 [GO:0071347]; cellular response to lipopolysaccharide [GO:0071222]; cellular response to tumor necrosis factor [GO:0071356]; cellular response to UV [GO:0034644]; central nervous system development [GO:0007417];…	ATP binding [GO:0005524]; cysteine-type endopeptidase activator activity involved in apoptotic process [GO:0008656]; JUN kinase activity [GO:0004705]; mitogen-activated protein kinase kinase kinase binding [GO:0031435]; transcription factor binding [GO:0008134]	cytoplasm [GO:0005737]; cytosol [GO:0005829]; mitochondrion [GO:0005739]; nucleus [GO:0005634]		CATALYTIC ACTIVITY: ATP + a protein = ADP + a phosphoprotein.	COFACTOR: Name=Mg(2+); Xref=ChEBI:CHEBI:18420; Evidence={ECO:0000250};	ENZYME REGULATION: Activated by threonine and tyrosine phosphorylation by either of two dual specificity kinases, MAP2K4 and MAP2K7. MAP2K4 shows a strong preference for Tyr-185 while MAP2K7 phosphorylates Tyr-183 preferentially. Inhibited by dual specificity phosphatases, such as DUSP1 (By similarity). {ECO:0000250}.	ACT_SITE 151 151 Proton acceptor. {ECO:0000255|PROSITE-ProRule:PRU00159, ECO:0000255|PROSITE-ProRule:PRU10027}.	BINDING 55 55 ATP. {ECO:0000255|PROSITE-ProRule:PRU00159}.				NP_BIND 32 40 ATP. {ECO:0000255|PROSITE-ProRule:PRU00159}.
P0C605	KGP1_MOUSE	reviewed	cGMP-dependent protein kinase 1 (cGK 1) (cGK1) (EC 2.7.11.12) (cGMP-dependent protein kinase I) (cGKI)	Prkg1 Prkg1b Prkgr1a Prkgr1b	Mus musculus (Mouse)	671	ATP binding [GO:0005524]; calcium channel regulator activity [GO:0005246]; cGMP binding [GO:0030553]; cGMP-dependent protein kinase activity [GO:0004692]; cGMP-mediated signaling [GO:0019934]; cytoplasm [GO:0005737]; dendrite development [GO:0016358]; forebrain development [GO:0030900]; Golgi apparatus [GO:0005794]; negative regulation of platelet aggregation [GO:0090331]; negative regulation of …	cGMP-dependent protein kinase activity [GO:0004692]; cGMP-mediated signaling [GO:0019934]; dendrite development [GO:0016358]; forebrain development [GO:0030900]; negative regulation of platelet aggregation [GO:0090331]; negative regulation of smooth muscle contraction [GO:0045986]; neuron migration [GO:0001764]; protein kinase activity [GO:0004672]; protein phosphorylation [GO:0006468]; protein s…	ATP binding [GO:0005524]; calcium channel regulator activity [GO:0005246]; cGMP binding [GO:0030553]; cGMP-dependent protein kinase activity [GO:0004692]; protein kinase activity [GO:0004672]; protein serine/threonine kinase activity [GO:0004674]	cytoplasm [GO:0005737]; Golgi apparatus [GO:0005794]; plasma membrane [GO:0005886]		CATALYTIC ACTIVITY: ATP + a protein = ADP + a phosphoprotein.		ENZYME REGULATION: In the absence of cGMP, PRKG1 activity is suppressed by autoinhibitory contacts. {ECO:0000250}.	ACT_SITE 484 484 Proton acceptor. {ECO:0000255|PROSITE-ProRule:PRU00159, ECO:0000255|PROSITE-ProRule:PRU10027}.	BINDING 390 390 ATP. {ECO:0000255|PROSITE-ProRule:PRU00159}.				NP_BIND 167 170 cAMP or cGMP. {ECO:0000250}.; NP_BIND 177 178 cAMP or cGMP. {ECO:0000250}.; NP_BIND 366 374 ATP. {ECO:0000255|PROSITE-ProRule:PRU00159}.
Q09575	YRD6_CAEEL	reviewed	Uncharacterized protein K02A2.6	K02A2.6	Caenorhabditis elegans	1268	DNA integration [GO:0015074]; nucleic acid binding [GO:0003676]; zinc ion binding [GO:0008270]	DNA integration [GO:0015074]	nucleic acid binding [GO:0003676]; zinc ion binding [GO:0008270]
P10076	ZFP26_MOUSE	reviewed	Zinc finger protein 26 (Zfp-26) (Protein mKR3)	Zfp26 Kiaa4196 Mkr3 Zfp-26	Mus musculus (Mouse)	861	DNA binding [GO:0003677]; metal ion binding [GO:0046872]; nucleus [GO:0005634]; regulation of transcription, DNA-templated [GO:0006355]; sequence-specific DNA binding transcription factor activity [GO:0003700]	regulation of transcription, DNA-templated [GO:0006355]; sequence-specific DNA binding transcription factor activity [GO:0003700]	DNA binding [GO:0003677]; metal ion binding [GO:0046872]; sequence-specific DNA binding transcription factor activity [GO:0003700]	nucleus [GO:0005634]
Q92817	EVPL_HUMAN	reviewed	Envoplakin (210 kDa cornified envelope precursor protein) (210 kDa paraneoplastic pemphigus antigen) (p210)	EVPL	Homo sapiens (Human)	2033	cornified envelope [GO:0001533]; cytoplasm [GO:0005737]; cytoskeleton [GO:0005856]; desmosome [GO:0030057]; epidermis development [GO:0008544]; extracellular vesicular exosome [GO:0070062]; keratinization [GO:0031424]; keratinocyte differentiation [GO:0030216]; peptide cross-linking [GO:0018149]; protein binding, bridging [GO:0030674]; structural molecule activity [GO:0005198]	epidermis development [GO:0008544]; keratinization [GO:0031424]; keratinocyte differentiation [GO:0030216]; peptide cross-linking [GO:0018149]	protein binding, bridging [GO:0030674]; structural molecule activity [GO:0005198]	cornified envelope [GO:0001533]; cytoplasm [GO:0005737]; cytoskeleton [GO:0005856]; desmosome [GO:0030057]; extracellular vesicular exosome [GO:0070062]
Q8N103	TAGAP_HUMAN	reviewed	T-cell activation Rho GTPase-activating protein (T-cell activation GTPase-activating protein)	TAGAP TAGAP1 FKSG15	Homo sapiens (Human)	731	cytosol [GO:0005829]; guanyl-nucleotide exchange factor activity [GO:0005085]; regulation of small GTPase mediated signal transduction [GO:0051056]; small GTPase mediated signal transduction [GO:0007264]	guanyl-nucleotide exchange factor activity [GO:0005085]; regulation of small GTPase mediated signal transduction [GO:0051056]; small GTPase mediated signal transduction [GO:0007264]	guanyl-nucleotide exchange factor activity [GO:0005085]	cytosol [GO:0005829]
Q071E0	SET8A_DANRE	reviewed	N-lysine methyltransferase SETD8-A (EC 2.1.1.-) (Histone-lysine N-methyltransferase SETD8-A) (EC 2.1.1.43) (SET domain-containing protein 8-A)	setd8a set8a setd8 zgc:153719	Danio rerio (Zebrafish) (Brachydanio rerio)	344	cell division [GO:0051301]; chromosome [GO:0005694]; dorsal/ventral pattern formation [GO:0009953]; histone lysine methylation [GO:0034968]; histone-lysine N-methyltransferase activity [GO:0018024]; mitotic nuclear division [GO:0007067]; nucleus [GO:0005634]; positive regulation of gene expression [GO:0010628]; regulation of transcription, DNA-templated [GO:0006355]; transcription, DNA-templated …	cell division [GO:0051301]; dorsal/ventral pattern formation [GO:0009953]; histone lysine methylation [GO:0034968]; histone-lysine N-methyltransferase activity [GO:0018024]; mitotic nuclear division [GO:0007067]; positive regulation of gene expression [GO:0010628]; regulation of transcription, DNA-templated [GO:0006355]; transcription, DNA-templated [GO:0006351]	histone-lysine N-methyltransferase activity [GO:0018024]	chromosome [GO:0005694]; nucleus [GO:0005634]		CATALYTIC ACTIVITY: S-adenosyl-L-methionine + L-lysine-[histone] = S-adenosyl-L-homocysteine + N(6)-methyl-L-lysine-[histone]. {ECO:0000255|PROSITE-ProRule:PRU00904}.				BINDING 263 263 S-adenosyl-L-methionine. {ECO:0000255|PROSITE-ProRule:PRU00190, ECO:0000255|PROSITE-ProRule:PRU00904}.
Q98967	CYT_ONCKE	reviewed	Cystatin		Oncorhynchus keta (Chum salmon) (Salmo keta)	130	cysteine-type endopeptidase inhibitor activity [GO:0004869]; extracellular region [GO:0005576]; peptidase inhibitor activity [GO:0030414]	cysteine-type endopeptidase inhibitor activity [GO:0004869]; peptidase inhibitor activity [GO:0030414]	cysteine-type endopeptidase inhibitor activity [GO:0004869]; peptidase inhibitor activity [GO:0030414]	extracellular region [GO:0005576]
O08523	TECTA_MOUSE	reviewed	Alpha-tectorin	Tecta	Mus musculus (Mouse)	2155	anchored component of membrane [GO:0031225]; cell-matrix adhesion [GO:0007160]; extracellular matrix structural constituent [GO:0005201]; extracellular vesicular exosome [GO:0070062]; plasma membrane [GO:0005886]; proteinaceous extracellular matrix [GO:0005578]; sensory perception of sound [GO:0007605]	cell-matrix adhesion [GO:0007160]; sensory perception of sound [GO:0007605]	extracellular matrix structural constituent [GO:0005201]	anchored component of membrane [GO:0031225]; extracellular vesicular exosome [GO:0070062]; plasma membrane [GO:0005886]; proteinaceous extracellular matrix [GO:0005578]
P06803	PIM1_MOUSE	reviewed	Serine/threonine-protein kinase pim-1 (EC 2.7.11.1)	Pim1 Pim-1	Mus musculus (Mouse)	397	apoptotic process [GO:0006915]; ATP binding [GO:0005524]; cell cycle [GO:0007049]; cell proliferation [GO:0008283]; cytoplasm [GO:0005737]; manganese ion binding [GO:0030145]; negative regulation of apoptotic process [GO:0043066]; nucleus [GO:0005634]; plasma membrane [GO:0005886]; positive regulation of transcription, DNA-templated [GO:0045893]; protein phosphorylation [GO:0006468]; protein seri…	apoptotic process [GO:0006915]; cell cycle [GO:0007049]; cell proliferation [GO:0008283]; negative regulation of apoptotic process [GO:0043066]; positive regulation of transcription, DNA-templated [GO:0045893]; protein phosphorylation [GO:0006468]; protein serine/threonine kinase activity [GO:0004674]; protein stabilization [GO:0050821]; regulation of hematopoietic stem cell proliferation [GO:190…	ATP binding [GO:0005524]; manganese ion binding [GO:0030145]; protein serine/threonine kinase activity [GO:0004674]	cytoplasm [GO:0005737]; nucleus [GO:0005634]; plasma membrane [GO:0005886]		CATALYTIC ACTIVITY: ATP + a protein = ADP + a phosphoprotein.	COFACTOR: Name=Mg(2+); Xref=ChEBI:CHEBI:18420; Evidence={ECO:0000250};		ACT_SITE 251 251 Proton acceptor. {ECO:0000255|PROSITE-ProRule:PRU00159, ECO:0000255|PROSITE-ProRule:PRU10027}.	BINDING 151 151 ATP.; BINDING 205 205 ATP; via carbonyl oxygen. {ECO:0000255|PROSITE-ProRule:PRU00159}.; BINDING 212 212 ATP. {ECO:0000255|PROSITE-ProRule:PRU00159}.				NP_BIND 128 136 ATP. {ECO:0000255|PROSITE-ProRule:PRU00159}.
P14381	YTX2_XENLA	reviewed	Transposon TX1 uncharacterized 149 kDa protein (ORF 2)		Xenopus laevis (African clawed frog)	1308
P23677	IP3KA_HUMAN	reviewed	Inositol-trisphosphate 3-kinase A (EC 2.7.1.127) (Inositol 1,4,5-trisphosphate 3-kinase A) (IP3 3-kinase A) (IP3K A) (InsP 3-kinase A)	ITPKA	Homo sapiens (Human)	461	actin cytoskeleton organization [GO:0030036]; ATP binding [GO:0005524]; calmodulin-dependent protein kinase activity [GO:0004683]; cytosol [GO:0005829]; dendritic spine [GO:0043197]; dendritic spine maintenance [GO:0097062]; inositol-1,4,5-trisphosphate 3-kinase activity [GO:0008440]; inositol metabolic process [GO:0006020]; inositol phosphate metabolic process [GO:0043647]; positive regulation o…	actin cytoskeleton organization [GO:0030036]; calmodulin-dependent protein kinase activity [GO:0004683]; dendritic spine maintenance [GO:0097062]; inositol-1,4,5-trisphosphate 3-kinase activity [GO:0008440]; inositol metabolic process [GO:0006020]; inositol phosphate metabolic process [GO:0043647]; positive regulation of dendritic spine morphogenesis [GO:0061003]; regulation of synaptic plasticit…	ATP binding [GO:0005524]; calmodulin-dependent protein kinase activity [GO:0004683]; inositol-1,4,5-trisphosphate 3-kinase activity [GO:0008440]	cytosol [GO:0005829]; dendritic spine [GO:0043197]		CATALYTIC ACTIVITY: ATP + 1D-myo-inositol 1,4,5-trisphosphate = ADP + 1D-myo-inositol 1,3,4,5-tetrakisphosphate.		ENZYME REGULATION: IP3K is activated by calmodulin.		BINDING 197 197 ATP.; BINDING 209 209 ATP.; BINDING 262 262 ATP.; BINDING 264 264 Substrate. {ECO:0000269|PubMed:15350214}.; BINDING 285 285 Substrate. {ECO:0000269|PubMed:15350214}.; BINDING 336 336 ATP.; BINDING 416 416 ATP.; BINDING 419 419 Substrate. {ECO:0000269|PubMed:15350214}.				NP_BIND 249 251 ATP.
Q14289	FAK2_HUMAN	reviewed	Protein-tyrosine kinase 2-beta (EC 2.7.10.2) (Calcium-dependent tyrosine kinase) (CADTK) (Calcium-regulated non-receptor proline-rich tyrosine kinase) (Cell adhesion kinase beta) (CAK-beta) (CAKB) (Focal adhesion kinase 2) (FADK 2) (Proline-rich tyrosine kinase 2) (Related adhesion focal tyrosine kinase) (RAFTK)	PTK2B FAK2 PYK2 RAFTK	Homo sapiens (Human)	1009	activation of Janus kinase activity [GO:0042976]; angiogenesis [GO:0001525]; apical dendrite [GO:0097440]; apoptotic process [GO:0006915]; ATP binding [GO:0005524]; axon [GO:0030424]; blood vessel endothelial cell migration [GO:0043534]; bone resorption [GO:0045453]; calmodulin-dependent protein kinase activity [GO:0004683]; cell body [GO:0044297]; cell cortex [GO:0005938]; cell surface receptor …	activation of Janus kinase activity [GO:0042976]; angiogenesis [GO:0001525]; apoptotic process [GO:0006915]; blood vessel endothelial cell migration [GO:0043534]; bone resorption [GO:0045453]; calmodulin-dependent protein kinase activity [GO:0004683]; cell surface receptor signaling pathway [GO:0007166]; cellular defense response [GO:0006968]; cellular response to retinoic acid [GO:0071300]; chem…	ATP binding [GO:0005524]; calmodulin-dependent protein kinase activity [GO:0004683]; N-methyl-D-aspartate selective glutamate receptor activity [GO:0004972]; non-membrane spanning protein tyrosine kinase activity [GO:0004715]; protein tyrosine kinase activity [GO:0004713]; receptor binding [GO:0005102]; signal transducer activity [GO:0004871]	apical dendrite [GO:0097440]; axon [GO:0030424]; cell body [GO:0044297]; cell cortex [GO:0005938]; cytoplasm [GO:0005737]; cytoskeleton [GO:0005856]; cytosol [GO:0005829]; dendrite [GO:0030425]; extrinsic component of cytoplasmic side of plasma membrane [GO:0031234]; focal adhesion [GO:0005925]; growth cone [GO:0030426]; lamellipodium [GO:0030027]; membrane raft [GO:0045121]; neuronal cell body […		CATALYTIC ACTIVITY: ATP + a [protein]-L-tyrosine = ADP + a [protein]-L-tyrosine phosphate. {ECO:0000255|PROSITE-ProRule:PRU10028, ECO:0000269|PubMed:15050747, ECO:0000269|PubMed:15166227, ECO:0000269|PubMed:18339875, ECO:0000269|PubMed:18951788, ECO:0000269|PubMed:19428251, ECO:0000269|PubMed:19648005}.		ENZYME REGULATION: Activated in response to stimuli that lead to increased intracellular Ca(2+) levels; this activation is indirect and may be mediated by calcium-mediated production of reactive oxygen species (ROS). Activated by autophosphorylation at Tyr-402; this creates a binding site for SRC family kinases and leads to phosphorylation at additional tyrosine residues. Phosphorylation at Tyr-4…	ACT_SITE 549 549 Proton acceptor. {ECO:0000255|PROSITE-ProRule:PRU00159, ECO:0000255|PROSITE-ProRule:PRU10028}.	BINDING 457 457 ATP.				NP_BIND 431 439 ATP.; NP_BIND 503 509 ATP.
Q007T1	CRBB1_PIG	reviewed	Beta-crystallin B1 (Beta-B1 crystallin)	CRYBB1	Sus scrofa (Pig)	249	structural constituent of eye lens [GO:0005212]		structural constituent of eye lens [GO:0005212]
Q6ZM86	GRD2I_DANRE	reviewed	Delphilin (Glutamate receptor, ionotropic, delta 2-interacting protein 1)	grid2ip si:ch211-147h1.3	Danio rerio (Zebrafish) (Brachydanio rerio)	1009	cell junction [GO:0030054]; postsynaptic membrane [GO:0045211]			cell junction [GO:0030054]; postsynaptic membrane [GO:0045211]
Q9NXH9	TRM1_HUMAN	reviewed	tRNA (guanine(26)-N(2))-dimethyltransferase (EC 2.1.1.216) (tRNA 2,2-dimethylguanosine-26 methyltransferase) (tRNA(guanine-26,N(2)-N(2)) methyltransferase) (tRNA(m(2,2)G26)dimethyltransferase)	TRMT1	Homo sapiens (Human)	659	metal ion binding [GO:0046872]; poly(A) RNA binding [GO:0044822]; tRNA (guanine-N2-)-methyltransferase activity [GO:0004809]; tRNA binding [GO:0000049]	tRNA (guanine-N2-)-methyltransferase activity [GO:0004809]	metal ion binding [GO:0046872]; poly(A) RNA binding [GO:0044822]; tRNA (guanine-N2-)-methyltransferase activity [GO:0004809]; tRNA binding [GO:0000049]			CATALYTIC ACTIVITY: 2 S-adenosyl-L-methionine + guanine(26) in tRNA = 2 S-adenosyl-L-homocysteine + N(2)-dimethylguanine(26) in tRNA. {ECO:0000255|PROSITE-ProRule:PRU00958}.
Q9WUH4	FHL1_RAT	reviewed	Four and a half LIM domains protein 1 (FHL-1)	Fhl1	Rattus norvegicus (Rat)	280	cell differentiation [GO:0030154]; cytoplasm [GO:0005737]; focal adhesion [GO:0005925]; multicellular organismal development [GO:0007275]; negative regulation of cell growth [GO:0030308]; negative regulation of G1/S transition of mitotic cell cycle [GO:2000134]; negative regulation of G2/M transition of mitotic cell cycle [GO:0010972]; nucleus [GO:0005634]; plasma membrane [GO:0005886]; positive …	cell differentiation [GO:0030154]; multicellular organismal development [GO:0007275]; negative regulation of cell growth [GO:0030308]; negative regulation of G1/S transition of mitotic cell cycle [GO:2000134]; negative regulation of G2/M transition of mitotic cell cycle [GO:0010972]; positive regulation of potassium ion transport [GO:0043268]; regulation of membrane depolarization [GO:0003254]; r…	zinc ion binding [GO:0008270]	cytoplasm [GO:0005737]; focal adhesion [GO:0005925]; nucleus [GO:0005634]; plasma membrane [GO:0005886]
Q6ZMW3	EMAL6_HUMAN	reviewed	Echinoderm microtubule-associated protein-like 6 (EMAP-6) (Echinoderm microtubule-associated protein-like 5-like)	EML6 EML5L	Homo sapiens (Human)	1958	cytoplasm [GO:0005737]; microtubule [GO:0005874]			cytoplasm [GO:0005737]; microtubule [GO:0005874]
Q8JFQ6	K1C13_ONCMY	reviewed	Keratin, type I cytoskeletal 13 (Cytokeratin-13) (CK-13) (Keratin-13) (K13)	krt13	Oncorhynchus mykiss (Rainbow trout) (Salmo gairdneri)	492	intermediate filament [GO:0005882]; structural molecule activity [GO:0005198]		structural molecule activity [GO:0005198]	intermediate filament [GO:0005882]
Q02218	ODO1_HUMAN	reviewed	2-oxoglutarate dehydrogenase, mitochondrial (EC 1.2.4.2) (2-oxoglutarate dehydrogenase complex component E1) (OGDC-E1) (Alpha-ketoglutarate dehydrogenase)	OGDH	Homo sapiens (Human)	1023	2-oxoglutarate metabolic process [GO:0006103]; cellular metabolic process [GO:0044237]; cellular nitrogen compound metabolic process [GO:0034641]; cerebellar cortex development [GO:0021695]; generation of precursor metabolites and energy [GO:0006091]; glycolytic process [GO:0006096]; hippocampus development [GO:0021766]; lysine catabolic process [GO:0006554]; metal ion binding [GO:0046872]; mitoc…	2-oxoglutarate metabolic process [GO:0006103]; cellular metabolic process [GO:0044237]; cellular nitrogen compound metabolic process [GO:0034641]; cerebellar cortex development [GO:0021695]; generation of precursor metabolites and energy [GO:0006091]; glycolytic process [GO:0006096]; hippocampus development [GO:0021766]; lysine catabolic process [GO:0006554]; NADH metabolic process [GO:0006734]; …	metal ion binding [GO:0046872]; oxoglutarate dehydrogenase (NAD+) activity [GO:0034602]; oxoglutarate dehydrogenase (succinyl-transferring) activity [GO:0004591]; thiamine pyrophosphate binding [GO:0030976]	mitochondrial matrix [GO:0005759]; mitochondrial membrane [GO:0031966]; mitochondrion [GO:0005739]; oxoglutarate dehydrogenase complex [GO:0045252]		CATALYTIC ACTIVITY: 2-oxoglutarate + [dihydrolipoyllysine-residue succinyltransferase] lipoyllysine = [dihydrolipoyllysine-residue succinyltransferase] S-succinyldihydrolipoyllysine + CO(2).	COFACTOR: Name=thiamine diphosphate; Xref=ChEBI:CHEBI:58937;	ENZYME REGULATION: Calcium ions and ADP stimulate, whereas ATP and NADH reduce catalytic activity. {ECO:0000269|PubMed:24495017}.			CA_BIND 154 158		METAL 154 154 Calcium.
P10394	POL4_DROME	reviewed	Retrovirus-related Pol polyprotein from transposon 412 [Includes: Protease (EC 3.4.23.-); Reverse transcriptase (EC 2.7.7.49); Endonuclease]	POL ORF3	Drosophila melanogaster (Fruit fly)	1237	aspartic-type endopeptidase activity [GO:0004190]; DNA integration [GO:0015074]; endonuclease activity [GO:0004519]; nucleic acid binding [GO:0003676]; RNA-directed DNA polymerase activity [GO:0003964]	aspartic-type endopeptidase activity [GO:0004190]; DNA integration [GO:0015074]; endonuclease activity [GO:0004519]; RNA-directed DNA polymerase activity [GO:0003964]	aspartic-type endopeptidase activity [GO:0004190]; endonuclease activity [GO:0004519]; nucleic acid binding [GO:0003676]; RNA-directed DNA polymerase activity [GO:0003964]			CATALYTIC ACTIVITY: Deoxynucleoside triphosphate + DNA(n) = diphosphate + DNA(n+1). {ECO:0000255|PROSITE-ProRule:PRU00405}.			ACT_SITE 63 63 For protease activity. {ECO:0000255|PROSITE-ProRule:PRU10094}.

## Sheet: Important genes in venn diagram
Names	total	elements		Names	total	elements
F0H DOWN F2T DOWN F2H DOWN	9	TECTA		F0H up F2T up F2H up	15	PNMA1
		G2E3				GRAM4
		YTX2				SET8A
		YRD6				MK09
		YI31B				COR1C
		MFAP2				APOOL
		POL4				YI31B
		PIM1				LIPO
		PDZ1P				EHMT2
F0H DOWN F2T DOWN	15	GPR98				ZN341
		UCKL1				POL4
		UD11				FAK2
		EMP2				K2C8
		PK3CG				CRBB1
		FCRL5				PPM1D
		CHRD		F0H up F2T up	18	CEP70
		AT1B2				PNPH
		RTBS				HB2J
		POLX				CACB2
		RIMS2				MSI1H
		POL5				BIC1B
		COBA1				ZBT12
		ACTN2				ION3
		ZCHC7				HMBX1
F2T DOWN F2H DOWN	37	CRFR2				DSG1
		MSD1				PGDH
		PTPRQ				ENPP2
		RRP44				MED22
		T11L1				TGFR2
		NR5A2				POL
		POL3				DESP
		TSP4B				KCNE4
		C1D				EPCAM
		COGA1		F0H up F2H up	28	RTJK
		RHG08				PRS33
		TSEAR				TECTA
		KCNH5				HMOX
		OTOGL				MSMP
		FABPH				GRM8
		LLPH				CHCH2
		SERPH				C27C1
		SNPC1				NISCH
		HIPK2				KELL
		IP3KA				AMPN
		C19L2				POL3
		KCNH7				SYTL2
		TR22				NEXN
		ANKR1				MYPT1
		BECN1				CTR2
		CBPB1				BSCL2
		K1C20				SVIL
		MECR				OSBP2
		BPI				LRC17
		LOXH1				SPIT1
		POF1				HIPK2
		RND1				ZMAT4
		SYT16				UH1BL
		LIS1				TSN5
		HMR1				UQCC
		ZBT7A				IVBI3
		CYT				CYT
F0H DOWN	491	CA2D4		F2T up F2H up	89	TRIP6
		ACE				AF10
		CELR2				RYR3
		CO7A1				GSG1L
		PNMA1				ADA12
		LOL2A				ARH
		STXB5				ZBT49
		COPIA				LRIQ1
		HARB1				ACHA7
		ZN226				IGSF3
		SH3L3				TM189
		ADA12				S13A4
		DTD1				GHITM
		P3				ALKB4
		PGM2				KCRU
		KIFC3				RET4A
		UN13B				CCD51
		TNIK				DIM1
		PARVG				SMUG1
		DYHC2				FAS
		F161A				CSMD2
		CCD79				ATS12
		ZPLD1				GPTC4
		RTJK				EPHA6
		ACBG2				GATA
		PANX1				STA5A
		NRK1				IC1
		GUC2E				MEF2A
		ACINU				LIPE
		GGH				RYR1
		RP3A				NDUB1
		MOB2				DEGS2
		APC5				APOEB
		LAMA2				CHIA
		TXD16				ZSWM8
		SPTN4				TIAM1
		HOMEZ				FHL1
		ABCG2				NF2L1
		NALP3				SOX6
		OXND1				S20A2
		MYO9B				DMP4
		5NTC				TAGAP
		NID1				PANK2
		OTOAN				MORC3
		CLC10				BOD1
		TENR				AFG32
		HLTF				AIM1
		FAT4				CL17A
		CN159				TANC2
		SYCP3				FCER2
		RNF14				CAMKV
		MRCKA				IRF7
		LRIQ1				S35G1
		SEM4A				HA19
		FSCN2				PANK1
		SZ12B				METK1
		DEP1A				POL5
		ACHA7				ARF3
		ANO4				ANR50
		TM189				CD2
		MX				AIFM3
		DMC1				ZFP26
		MCA3A				CO3
		PLCH1				K1C13
		SAMD3				LPPRC
		MYOM1				LARP4
		ZNT8				SYT7
		BRCA1				KCRS
		CADH7				WDR78
		K1549				KGP1
		MRP7				CLIC5
		CAN5				NIBL1
		GBB				GOGA7
		AAKG3				PDE1B
		PALLD				EMAL6
		LAMB1				HIPK3
		CPEB2				IFT20
		MDHC				KRT84
		ZN184				TRM1
		ZFY27				SCEL
		DPOLN				GRD2I
		CBG				UROM
		ES8L3				EVPL
		DAB2P				CBX2
		DDX31				HEBP2
		TRFE1				KCP
		LRP1				MAST1
		NLRC5				C1QT7
		CILP1				PDE7B
		ZN185		F0H up	409	GMPR2
		PHAR1				HYAL3
		RTF22				CD44
		TM144				PLDX1
		APRV1				CLNK
		FERM1				B3GN2
		DYSF				GPR98
		FNBP4				ADH1
		S39AE				APBB2
		COOA1				ADR1
		ENV				EDN1
		CPXM1				TMCO6
		NCOR2				PLXD1
		TM238				OPSP
		CCG6				ACBG2
		QN1				CXCR4
		PAQR6				GLTP
		S10I				DCA12
		RAPH1				ASGR2
		CNTN4				GGT1
		TTC28				GFPT1
		HDA10				PLCD
		DEP1B				CP11A
		GAN				CD302
		HSF2B				RSH4A
		CIB3				PCD10
		NUDT8				ITIH5
		NMDZ1				CB062
		LMLN				ZEP2
		UD2A1				SIAH2
		AIRE				ATLA2
		FAS				G2E3
		FANCM				AES
		TRI25				GLHA
		STAB1				LALBA
		POL2				SXT1
		STAG1				RCCD1
		TDG				CCD96
		DPOLQ				TAGL
		FOS				BCKD
		3BP1				OTU1
		PIF1				BAIP3
		ABCA1				SMTL1
		CNTP5				RLA2
		MYSS				AMYP
		TMC2				Y381
		FRITZ				CAHZ
		MIC1				ARF6
		PXDC2				SCAR5
		PARVA				PALM
		PALMD				PI4KB
		RGF1C				IMP2L
		PEX3				SEM3F
		MTMR7				SEM5B
		UBP50				ST6B1
		CSDE1				S14L1
		KLH28				KSYK
		VTC1A				LYN
		ZN112				TGFB3
		TSN13				NOM1
		PKHH1				PCGF3
		STA5A				LAMP1
		CRHBP				KI21A
		SOS2				CP17A
		APOD				NOL8
		GALT8				LGMN
		POGZ				TIMP3
		TRFE				RABEK
		CA043				DCAF4
		CIP1				SNX16
		F120B				EPHA2
		COIA1				PKHA5
		GUC2F				ADPRH
		AMOL2				RNF32
		HMCN1				BIN3
		ATR				JIP3
		LRAD2				RN217
		IRF3				CH037
		REC8				POSTN
		SH2D7				SEPT5
		RYR1				ELOA1
		SMAD9				S41A2
		MAD4				C1QL3
		DBF4B				CDON
		UBP48				IGKC
		SYWC				SNX18
		GBRA5				IQCE
		ANGT				GP135
		MYO5C				ANGL1
		SMCA4				RN165
		ITIH2				ZBT18
		HMGCL				NTM1A
		IKZF3				PCY2
		ARCH				CP4B1
		KDM6A				CCG6
		NCAM1				TIKI1
		DZAN1				NUD12
		VWA7				SAP
		DEGS2				RASF5
		LRP2				WRIP1
		ABHD8				ACADV
		TAF11				CELR3
		ARSG				REEP5
		LBN				NR2E3
		FLNC				MYO1C
		PDP1				CLDY
		HKNMT				DCMC
		DNJA4				RHBT3
		SYNE1				CREB1
		GIN1				GPDA
		CNTP4				TMM81
		TRPC6				GRB2
		SPG20				LRC8E
		CD37L				CYH1
		CO4A2				PAPD1
		FCGBP				PGAP2
		COBA2				CRYAB
		ZP4				OTOMP
		RN151				PHC3
		CHD4				SPC1L
		LHX5				SPDEF
		MACC1				CBPE
		RYR2				F262
		ODO1				TTLL1
		MCM4				SCOT1
		NDUV1				CLA1B
		RNH2A				EF1A1
		ANGE2				ACY3B
		FADS2				CC105
		SNX10				CSL1
		FBLN3				SMS2
		VMO1				PPIF
		POGK				CA043
		CC106				STAR
		T184A				ESCO1
		OVCA2				CSGA
		ES8L2				ACSL1
		RIPK2				CEBPG
		PK1L2				ATRIP
		DNJB1				FGD4
		ZN135				ES1
		VSI10				KLH21
		COE3				CBPA1
		ZBED4				MFFA
		FHL1				CHIC2
		FR1L6				RHG10
		SMC6				HPDL
		CSL2				RS10B
		CR3L2				REXON
		MYT1				TMCC1
		NOSTN				B3GN3
		XCR1				CATC
		TIGD1				SMG5
		TGM5				RASF3
		SL9A7				SIA7C
		HUWE1				C108A
		SAMH1				ARL4C
		DDX17				SGIP1
		SCND3				CP1A1
		OPA1				U1SBP
		B4GN3				C1D
		GAT5B				AAAT
		TAGAP				TBC20
		CCD36				DESM
		CNT1A				AQP4
		FLOT2				FA49A
		DEN6A				THB
		RN212				FCGR2
		CERU				HBB1
		SEM6B				CK095
		MTOR				TTC29
		UB2V1				M3K13
		ZN287				SL9A2
		TMM98				GOLP3
		ZMYM4				CO9A1
		ANR24				U119B
		KCIP2				HTF4
		ARHG7				F264
		ERO1B				NAGA
		STS				PRLR
		SLIB				KAD1
		CX04A				ABHGA
		VCAM1				TRY3
		GLI2				HGFL
		ACSF4				CO5
		VSTM4				KCTD5
		PRAF3				CLC11
		CEBPD				CFAH
		SYIC				GRHL2
		STB5L				SC6A2
		BICD2				ASNA
		IQEC3				TSN9
		TTC24				RBPMS
		DYN1				HXK2
		COHA1				DYRK2
		UMPS				ABCD2
		MYOF				ADIP
		SVEP1				E41L1
		AFG32				NEUR1
		MPP3				GABR1
		MBOA5				SAMH1
		MARK4				AQP1
		LAMB2				BTK
		FNTA				KI21B
		CAPR2				ADA33
		GLDN				PD1L1
		ANO9				IDS
		VEZA				DHR12
		CL17A				CEAM2
		MED24				SEM7A
		CLD4				TMM43
		IF4G1				T150A
		IMDH3				MYZAP
		UNC79				RHG39
		MSLNL				GTSF1
		CNDP2				SYN
		UROL1				IF4G2
		TRAM2				PSB9
		ANC2				PEX5
		PEAMT				HV02
		KCNN2				ROA0
		UBP19				IAAA
		TRAD1				RPB3
		VGFR2				QKIA
		DGKE				KC1G1
		K132L				TEN3
		HOBOT				DNSL3
		STA5B				AKIP1
		COQ5				GRM6
		SSPN				FGF13
		RN145				SC6A1
		ZN638				RM24
		TPC11				ERCC1
		MYOZ2				S12A3
		FCER2				MYO1H
		CAD24				STALP
		C102A				YPEL5
		ZN235				RAB23
		ITCH				ZC21A
		KPCT				VLDLR
		LOXE3				REL3
		TWF2				PTPRM
		AAKG2				T7L1A
		ALG5				ACM5
		CBPZ				RFX1
		CML1				KLK2
		P2R3C				CSMD3
		MAML3				KCRT
		NIM1				AB1IP
		SLIT3				UBP13
		CHERP				TANK
		QSOX1				PKS17
		YMEL1				ABHEA
		GBA3				ZN583
		TERF2				PTK7
		CI084				NDUA2
		ATS7				SHH
		GBB3				SNPC1
		LRP1B				DSE
		ABCB6				MILK2
		SCN8A				DCAKD
		MYLK4				PTPC1
		GRIA1				TRAK1
		ADCK3				IP3KA
		THOC7				NB5R2
		BROMI				LRC51
		NUD16				C19L2
		TFEB				ADCY2
		COEA1				RAB15
		R144B				CTBP1
		M10B2				CP11B
		AIFM3				FZD3
		PGFRB				INPP
		SPTB2				TIM44
		DGKB				PRM1A
		DRAM1				SEPT9
		ATG4D				CLD5
		ANGP2				TEX2
		NAC1				TR22
		F115				BCAR1
		ZFP26				GALC
		K2C8				MIF
		SLIRP				CCL25
		FAN				ANO10
		MARCO				DUS1L
		K1C13				FSHR
		SAFB2				UK114
		KCNKG				STB1B
		SALL2				FA58A
		ERR3				FOXN2
		TM205				TPM1
		SO3A1				PDE8B
		CERS2				MARCO
		SYNCI				TC1D2
		KCNN3				PK3CD
		HRSL3				I13R2
		KCC2A				FBW12
		WDR60				SC5D
		MPRIP				TM205
		IGFN1				SO3A1
		OBSCN				ATF5
		TERF1				MUG2
		GRIA4				EST5A
		SRRT				NET1
		KGP1				CI064
		CO5A1				LAT2
		CLIC5				DX39A
		SHLB1				PRS27
		C209A				YNS9
		CLIC2				HXB6A
		DUS18				NCAN
		FR1L4				PVRL3
		SYVC				DAW1
		SI1L2				KLHL4
		TEX30				GLYM
		S27A1				LCE
		TAF4				CHM4B
		OTOF				THSD4
		EMAL6				F151B
		TRIM9				SKR1B
		TLR2				TNF6B
		SCOCA				CEGT
		APLF				ACSL5
		NRSN1				FOLR2
		CIDEB				STX5
		LIMK1				TBC24
		TRM1				GPC6
		ERCC3				SNED1
		COSA1				LIMS1
		ATG9A				S35E4
		RELN				PARVB
		H1				UBR7
		CTF8				K1239
		EFCB2				H33
		CO6A2				SYNEM
		TSHR				TMED1
		STAB2				PIPNA
		BIRC2				ABCC8
		AAA1				BCL10
		ARAP3				MYCPP
		TP53B				CEP72
		GRD2I				VDRA
		PPN				FA10
		LPHN2				F102B
		YG31B				WDR26
		GP2				TV23B
		KS6A2				ETV1
		MMEL1				CT195
		S43A3				RT35
		MCM8				GOSR1
		SC6A9				PRS35
		TM163				MCAT
		CALX				YG31B
		S12A9				L1CA1
		LAMA3				S43A3
		ALDOA				FINC
		NMD3A				DEN2C
		PXK				POF1
		RPGP2				RGS18
		ARHGI				APOL3
		IL12A				CUTA
		ABLM3				UPAR
		POL				IQCB1
		UBR4				GTPB1
		SCML4				RAB4B
		EVPL				STXB1
		LIN1				IFRD1
		KI13A				SELPA
		OTOG				NAA40
		ABCB8				TXNIP
		CEC1A				LIS1
		NU205				DYH17
		DLGP1				FA46A
		HMGB2				HMR1
		SATB1				RHG40
		SNW1				HIPK1
		CTGE5				LFN1L
		MEGF6				MRP5
		GTL3B				ZN704
		CC111				DCTN6
		TMM33				N2F1A
		TMPS9				TLR3
		MAST3				CLD11
		FOXK1				SHIP1
		CDK10				PDGFC
		TRI35				LPHN3
		PCNT				LSHR
		AGO3				COMT
		STAR5				IVD
		CE104				VGLL4
		ZBED5				PGH1
		EFC4B				CD109
		DYH2				CBPC2
		LAT4				RAVR1
		NATTL				SHF
		PERT				ARMC2
		HDHD1				BNC1
		GSC1L				MYADM
		TENA				ZCHC7
		CO7				FA84A
		C340				PGK1
		KCNH1				DPOM
Transcriptome F2T DOWN	135	DBNL				OAT
		IRF4				RETST
		GBB5				HBA1
		PTN				NFI1L
		ADH1				MYB
		UTRO				RASF1
		ENTK				CO040
		CO8A2		Transcriptome F2T up	172	FUBP2
		MITF				LOL2A
		PNKP				STXB5
		CGNL1				VAMP2
		KLP6				GSKIP
		URGCP				DECR
		TAGL				KAC6
		PIGH				GPX6
		DDIT4				VEZF1
		DYH11				NEP1
		DAPLE				RTF21
		TLN2				NOCT
		HNMT				COR2A
		EAPP				RNF14
		MYO9A				RT05
		GRM8				FOXJ3
		PTC1				SIR7
		RGS3				BHMT1
		HMOX2				GRM2
		COQ7				PTPRD
		SEN54				B3GA3
		NTM1A				SYAM
		ENOX1				CHSS1
		GPR4				SAMD3
		ISM1				EXD1
		MOT2				GFRA4
		CLD3				ELK1
		IQCH				EMIL2
		SOGA3				C2D1A
		WIZ				PHOP2
		ANKL1				ID4
		BBS4				CO027
		DUS8				CT026
		MYO5B				CK054
		SNCAP				SC5A9
		CRUM1				DCP1A
		SELN				PALB2
		FEZ1				LRC8A
		MYO15				SH34A
		PDLI3				HAGHL
		CHD6				ICMT
		WBS16				EVI5L
		SEZ6				LTOR3
		HTF4				CNTP2
		SPX2				PIPNB
		CF165				TTC28
		THSD1				MAGI2
		ECM1				DCOR
		PPR3D				FOG1
		CLAT				RASA2
		DUS6				SLAF5
		TBCD4				DPYL2
		MYPC3				YTX2
		JADE1				H15
		LGI3				ZNT7
		GAS1				CCG2
		PCD16				AP4S1
		BNIP3				S10A5
		SNAI1				MED8
		CAP2				N6MT2
		CHSTF				HMCN1
		ROBO2				TAL1
		5HT3A				HELLS
		MLL3				THAP1
		INSR				DBF4B
		CAC1B				LRRK2
		CO6A3				SYNE1
		MDN1				LYOX
		NCKX1				COBA2
		KLK2				ODO1
		VP26A				C1QB
		MIPT3				SMYD5
		ZN583				RGRF1
		SHH				RASEF
		SEM3B				KHK
		PIGG				TTC22
		PDK2				RN180
		PHC2				HEY1
		PAXI				TENC1
		RHBL3				CRBB3
		FZD3				DDX10
		TAAR1				CIP4
		PCF5A				PPCT
		LEG8				MAFB
		SAT2				CCA5A
		EME2				CLYBL
		CCL25				CD209
		MRC2				CERU
		GBRB1				FBCD1
		ALKB1				PKNX1
		AEGP				ANM6
		WDR49				RTEL1
		DHI2				CLCN2
		G6PI				HSP71
		DCC				ROBO2
		NEU1A				VRK2
		CXAR				CI172
		NOTC1				APBA2
		TNF6B				CAPR2
		KLH42				CLD4
		ACSL5				PEAMT
		ADCY8				KCNN2
		F166B				A9A1B
		RFIP1				TBA
		MEP1A				SPD2A
		ESPN				CDV3
		RSPH3				AL1L2
		FINC				ABCA2
		CISH				LONM
		LRC49				SV2A
		WHRN				ETV4
		CYR61				CAPG
		LTBP3				ATS7
		TMC7				PSB8
		TESK1				PKHG3
		TTC16				IMP3
		HIPK1				MFS6L
		FGF14				AP5M1
		TBPL2				PROF2
		LPHN3				SPTB2
		TOB1				ANGP2
		I10R2				GRM1B
		KCNQ1				ZN394
		CD109				BMP2
		AT10D				MK14A
		ST18				PI16
		MYO1E				PLXB1
		MET10				LAMA4
						DLK1
						SHRM2
						PLXA3
						HUTI
						MYCT
						PRDX5
						MK07
						ATRAP
						PKHN1
						HKDC1
						PEX12
						DI2BA
						BI2L1
						DKC1
						COF2
						WNK1
						PPAC
						ETV6
						MMSA
						FMO1
						CEP57
						JGN1A
						H2B1
						IL12A
						BMPER
						RFOX2
						NPAS3
						DLGP1
						RPRD2
						FMN2
						H2A
						BLVRB
						TOB1
						VIPR2
						AS3MT
						RGS1
						AGO3
						PUA1C
						GELS
						MICA2
						MCTP1
						HDHD1
						GCYA3
						S238B
				Transcritome F2H up	245	SPEG
						S12A2
						IKKA
						TNIK
						MEF2D
						ANKF1
						MP2K7
						LDB3
						TTC40
						PAR14
						TRIO
						FOXP2
						KAD2
						EPB41
						ANR52
						ACOT1
						GLCTK
						STXB4
						ZEB1
						PERF
						LRP6
						NOC4L
						KDEL2
						FRY
						ACAD8
						B3A2
						MCA3A
						CATZ
						TTF2
						KDEL1
						HOOK3
						PITM2
						MXRA8
						ZN184
						BPTF
						WDFY3
						IF2B1
						JMJD6
						RHOC
						UBE2F
						AIFM2
						NBEA
						SRS10
						TM238
						CBL
						MYBA
						RTF1
						PTPR2
						ZBT8B
						A2ML1
						CIC
						THOC2
						PAR12
						TDIF2
						S22A5
						OSB11
						CC147
						C16L2
						UFO
						POL2
						ITB8
						FOS
						CP110
						MBTP1
						PRS8
						PXDC2
						SKP2
						PARVA
						VP13B
						HEG
						P2Y10
						VTC1A
						CRHBP
						PK1L1
						MYPT2
						NEBU
						POGZ
						ERO1A
						ATS20
						HSF2
						ZZEF1
						CSTN1
						FMO5
						S45A3
						GRIK2
						LMIP
						RGL1
						DAXX
						KDM6A
						PLEC
						LRP2
						TAF11
						IF5A1
						ERAP1
						MAL
						ACO11
						FCGBP
						ZP4
						CHD4
						RBMS2
						TRIM1
						RET
						CG060
						SPDLY
						FLRT2
						THSD1
						PSA
						5NTD
						ZBED4
						CBX6
						ASH1L
						KLF4
						MGT4B
						PYRG1
						KIRR1
						CE57L
						LTBP2
						LX15B
						SP3
						SV2B
						ZN507
						CSRN2
						CC141
						BRWD3
						DDX42
						VSTM4
						SHPK
						K1737
						SMG7
						CHRD
						GANAB
						ALG13
						LYST
						PLPL2
						RTBS
						UNC79
						DYH12
						TGBR3
						ANK2
						KCND3
						ATD2B
						RDH3
						M17L2
						SMCA2
						ZN638
						DCE1
						SETD7
						CAD24
						NCOA2
						MA1C1
						RTKN
						PRC2A
						ZSCA2
						OPSG3
						SYUG
						H17B6
						CISY
						MLKL
						RAIN
						MYLK4
						S38A3
						TAOK2
						TBCK
						COEA1
						ATX7
						NDK3
						CDC42
						ZN426
						LRCH4
						CALD1
						KLH24
						KDM6B
						CAD23
						HRSL3
						LOX5
						GBRA1
						MRCKB
						AT2A2
						K0895
						MB12B
						JPH1
						MXRA5
						RRBP1
						EPHB3
						MED6
						LENG8
						ZN106
						TM39B
						BCL6
						ELK3
						RAB25
						K1161
						TTC7A
						CLAP1
						TSH2
						KANK4
						LITD1
						CLA1A
						ITPR2
						CE164
						TFPI2
						CPN2
						ILF3
						ZN319
						MCPH1
						MEP1A
						TSN11
						COBA1
						DDX3X
						CBLBA
						ATRN1
						MMEL1
						EPN1
						CDN1C
						AF1L1
						WAC
						DPP10
						ATS9
						CADN
						FREM2
						ACHB2
						KI13A
						PIM2
						EPHB4
						DOT1L
						PTBP1
						PTTG
						I10R2
						ZBT7A
						ARHGB
						PCX4
						AT10D
						MUC18
						NLRC3
						ZP3
						S22AV
						PUM1
						XPO5
						ALS2
						ARNT2
						HELQ
						ZSWM2
						EXOC6
						SEM4B
						NDE1
