# Supplementary material for: Hypoxia causes transgenerational impairments in reproduction of fish
Source: Nat Commun. 2016 Jul 4;7:12114. doi: 10.1038/ncomms12114 (PMC4932196; doi:10.1038/ncomms12114)
Supplement: Supplementary Data 4 — This file shows the list of the 88 common deregulated genes in testes of the F0H and F2H groups. [file ncomms12114-s5.xls]

## Sheet: 88 genes
Entry	Entry name	Gene names	Organism
Q91WG5	AAKG2_MOUSE	Prkag2	Mus musculus (Mouse)
Q7Z407	CSMD3_HUMAN	CSMD3 KIAA1894	Homo sapiens (Human)
Q9Y6R7	FCGBP_HUMAN	FCGBP	Homo sapiens (Human)
O14974	MYPT1_HUMAN	PPP1R12A MBS MYPT1	Homo sapiens (Human)
Q14839	CHD4_HUMAN	CHD4	Homo sapiens (Human)
Q9R097	SPIT1_MOUSE	Spint1 Hai1	Mus musculus (Mouse)
Q6T269	VKT3_BITGA	N/A	Bitis gabonica (Gaboon adder) (Gaboon viper)
Q56A55	ABCB8_DANRE	abcb8 zgc:113037	Danio rerio (Zebrafish) (Brachydanio rerio)
P23276	KELL_HUMAN	KEL	Homo sapiens (Human)
Q8NF86	PRS33_HUMAN	PRSS33	Homo sapiens (Human)
Q92736	RYR2_HUMAN	RYR2	Homo sapiens (Human)
Q9H2X6	HIPK2_HUMAN	HIPK2	Homo sapiens (Human)
A1L2F6	TM205_DANRE	tmem205 zgc:158860	Danio rerio (Zebrafish) (Brachydanio rerio)
Q5ZI04	FA49A_CHICK	FAM49A RCJMB04_31l4	Gallus gallus (Chicken)
P11172	UMPS_HUMAN	UMPS OK/SW-cl.21	Homo sapiens (Human)
B1AWI6	MSMP_MOUSE	Msmp Psmp	Mus musculus (Mouse)
Q7Z3K3	POGZ_HUMAN	POGZ KIAA0461 SUHW5 ZNF280E ZNF635 Nbla00003	Homo sapiens (Human)
P08911	ACM5_RAT	Chrm5 Chrm-5	Rattus norvegicus (Rat)
O15550	KDM6A_HUMAN	KDM6A UTX	Homo sapiens (Human)
Q9Y2I1	NISCH_HUMAN	NISCH IRAS KIAA0975	Homo sapiens (Human)
P52758	UK114_HUMAN	HRSP12 PSP	Homo sapiens (Human)
Q9CXD9	LRC17_MOUSE	Lrrc17	Mus musculus (Mouse)
Q29RQ5	TRIM9_BOVIN	TRIM9	Bos taurus (Bovine)
Q9W6I0	UQCC1_XENLA	uqcc1 bfzb uqcc	Xenopus laevis (African clawed frog)
Q02388	CO7A1_HUMAN	COL7A1	Homo sapiens (Human)
Q7TSH9	ZN184_MOUSE	Zfp184	Mus musculus (Mouse)
Q7T3C3	CUTA_DANRE	cuta zgc:63972	Danio rerio (Zebrafish) (Brachydanio rerio)
P21328	RTJK_DROME	pol	Drosophila melanogaster (Fruit fly)
Q9ESN9	JIP3_MOUSE	Mapk8ip3 Jip3 Jsap1 Syd2	Mus musculus (Mouse)
Q7ZWF4	RN145_DANRE	rnf145 zgc:56435	Danio rerio (Zebrafish) (Brachydanio rerio)
O95238	SPDEF_HUMAN	SPDEF PDEF PSE	Homo sapiens (Human)
Q6AX59	ABHD8_XENLA	abhd8	Xenopus laevis (African clawed frog)
Q9D1L0	CHCH2_MOUSE	Chchd2	Mus musculus (Mouse)
Q13535	ATR_HUMAN	ATR FRP1	Homo sapiens (Human)
A1A5B4	ANO9_HUMAN	ANO9 PIG5 TMEM16J TP53I5	Homo sapiens (Human)
Q9H898	ZMAT4_HUMAN	ZMAT4	Homo sapiens (Human)
P83510	TNIK_MOUSE	Tnik Kiaa0551	Mus musculus (Mouse)
Q9YH85	TECTA_CHICK	TECTA	Gallus gallus (Chicken)
Q0ZGT2	NEXN_HUMAN	NEXN	Homo sapiens (Human)
Q495T6	MMEL1_HUMAN	MMEL1 MELL1 MMEL2 NEP2	Homo sapiens (Human)
Q6NRZ1	UH1BL_XENLA	uhrf1bp1l	Xenopus laevis (African clawed frog)
Q9UGI9	AAKG3_HUMAN	PRKAG3 AMPKG3	Homo sapiens (Human)
P31644	GBRA5_HUMAN	GABRA5	Homo sapiens (Human)
P98158	LRP2_RAT	Lrp2	Rattus norvegicus (Rat)
Q8IW00	VSTM4_HUMAN	VSTM4 C10orf72	Homo sapiens (Human)
Q6AZD4	IMP2L_DANRE	immp2l zgc:100888	Danio rerio (Zebrafish) (Brachydanio rerio)
Q4G0S4	C27C1_HUMAN	CYP27C1	Homo sapiens (Human)
Q7Z442	PK1L2_HUMAN	PKD1L2 KIAA1879 PC1L2	Homo sapiens (Human)
Q99K30	ES8L2_MOUSE	Eps8l2 Eps8r2	Mus musculus (Mouse)
P84653	HBA1_COTGO	hba1	Cottoperca gobio (Frogmouth) (Aphritis gobio)
O43278	SPIT1_HUMAN	SPINT1 HAI1 UNQ223/PRO256	Homo sapiens (Human)
Q5RA91	TAF11_PONAB	TAF11	Pongo abelii (Sumatran orangutan) (Pongo pygmaeus abelii)
A9JSM3	TM238_MOUSE	Tmem238	Mus musculus (Mouse)
P14650	PERT_RAT	Tpo	Rattus norvegicus (Rat)
P24387	CRHBP_HUMAN	CRHBP CRFBP	Homo sapiens (Human)
Q9H1H9	KI13A_HUMAN	KIF13A RBKIN	Homo sapiens (Human)
Q9NVD7	PARVA_HUMAN	PARVA MXRA2	Homo sapiens (Human)
Q80WL1	GLDN_RAT	Gldn	Rattus norvegicus (Rat)
O73688	HMOX_TAKRU	hmox	Takifugu rubripes (Japanese pufferfish) (Fugu rubripes)
A6QP06	SYTL2_BOVIN	SYTL2	Bos taurus (Bovine)
Q08DB5	STX5_BOVIN	STX5	Bos taurus (Bovine)
P0CG11	CTF8_BOVIN	CHTF8 CTF8	Bos taurus (Bovine)
P31579	LCE_ORYLA	lce	Oryzias latipes (Japanese rice fish) (Japanese killifish)
F1QH17	MCA3A_DANRE	mical3a si:dkeyp-122e2.1	Danio rerio (Zebrafish) (Brachydanio rerio)
Q8QFP8	LIMK1_CHICK	LIMK1	Gallus gallus (Chicken)
O75132	ZBED4_HUMAN	ZBED4 KIAA0637	Homo sapiens (Human)
Q969R2	OSBP2_HUMAN	OSBP2 KIAA1664 ORP4 OSBPL4	Homo sapiens (Human)
P12107	COBA1_HUMAN	COL11A1 COLL6	Homo sapiens (Human)
Q5R611	HRSL3_PONAB	PLA2G16 HRASLS3 HREV107	Pongo abelii (Sumatran orangutan) (Pongo pygmaeus abelii)
Q96G97	BSCL2_HUMAN	BSCL2	Homo sapiens (Human)
Q6P5U7	NWD2_MOUSE	Nwd2 Kiaa1239	Mus musculus (Mouse)
Q9WV18	GABR1_MOUSE	Gabbr1	Mus musculus (Mouse)
Q9NRZ5	PLCD_HUMAN	AGPAT4 UNQ499/PRO1016	Homo sapiens (Human)
P05065	ALDOA_RAT	Aldoa	Rattus norvegicus (Rat)
Q2UY09	COSA1_HUMAN	COL28A1 COL28	Homo sapiens (Human)
A6QLK5	PNMA1_BOVIN	PNMA1	Bos taurus (Bovine)
Q7T385	VTC1A_DANRE	atp6v1c1a atp6v1c1 zgc:64034	Danio rerio (Zebrafish) (Brachydanio rerio)
O54874	MRCKA_RAT	Cdc42bpa Pk428	Rattus norvegicus (Rat)
A5PLL7	TM189_HUMAN	TMEM189 KUA	Homo sapiens (Human)
A2ARV4	LRP2_MOUSE	Lrp2	Mus musculus (Mouse)
Q5RGU1	ADCK3_DANRE	adck3 cabc1 zgc:92578	Danio rerio (Zebrafish) (Brachydanio rerio)
Q5SUV5	MYLK4_MOUSE	Mylk4 Sgk085	Mus musculus (Mouse)
Q61464	ZN638_MOUSE	Znf638 Np220 Zfml	Mus musculus (Mouse)
Q8CH34	ZP4_RAT	Zp4 Zpb	Rattus norvegicus (Rat)
P08548	LIN1_NYCCO	N/A	Nycticebus coucang (Slow loris)
Q9P2D8	UNC79_HUMAN	UNC79 KIAA1409	Homo sapiens (Human)
P06909	CFAH_MOUSE	Cfh Hf1	Mus musculus (Mouse)
Q502J7	DCTN6_DANRE	dctn6 zgc:112102	Danio rerio (Zebrafish) (Brachydanio rerio)
