# Supplementary material for: Hypoxia causes transgenerational impairments in reproduction of fish
Source: Nat Commun. 2016 Jul 4;7:12114. doi: 10.1038/ncomms12114 (PMC4932196; doi:10.1038/ncomms12114)
Supplement: Supplementary Data 5 — This file shows the result of IPA analysis which is used to determine the hypoxic effects on testes. [file ncomms12114-s6.xls]

## Sheet: Sheet1
Top Tox Lists
Name	p-value	Overlap
p53 Signaling	0.00465	3.0 % (3/99)
Cell Cycle: G2/M DNA Damage Checkpoint Regulation	0.0135	3.8 % (2/52)
Cell Cycle: G1/S Checkpoint Regulation	0.201	1.5 % (1/66)
PXR/RXR Activation	0.201	1.5 % (1/66)
Liver Necrosis/Cell Death	0.248	0.7 % (2/282)
