# Supplementary material for: Hypoxia causes transgenerational impairments in reproduction of fish
Source: Nat Commun. 2016 Jul 4;7:12114. doi: 10.1038/ncomms12114 (PMC4932196; doi:10.1038/ncomms12114)
Supplement: Supplementary Data 6 — This file shows the list of genes (36) and proteins (63) which exhibits similar patterns of deregulation in F0H, F2H and F2T. [file ncomms12114-s7.xls]

## Sheet: merged
gene symbol	protein / gene
SMD3	protein
EIF3E	protein
IQGA1	protein
TPD53	protein
B2L13	protein
HAT1	protein
RL9	protein
YNS9	protein
AP1G1	protein
TM38B	protein
PSB2	protein
SAE2	protein
PCH2	protein
RCC2	protein
SMCA5	protein
FHR4	protein
PAIP1	protein
BRE1A	protein
K1C18	protein
CDK2	protein
DDX43	protein
RS3A	protein
RL10	protein
ECHD2	protein
H33	protein
TCTP	protein
MPRD	protein
AHNK	protein
LMNB2	protein
C1QT5	protein
TPM1	protein
HM13	protein
IPO11	protein
RS9	protein
RS2	protein
TCPE	protein
ROA0	protein
AT1A3	protein
DYL2	protein
RTF2	protein
GLTP	protein
PACN2	protein
INT7	protein
TOLIP	protein
VRK3	protein
S6OS1	protein
TTC38	protein
CCD19	protein
PLMN	protein
SMC5	protein
STXB3	protein
ARK72	protein
ACTN4	protein
PTH2	protein
DYI3	protein
ALDOA	protein
LYPA2	protein
TBB1	protein
CYTA	protein
KPYK	protein
KCRM	protein
ODPB	protein
unknown	protein
PNMA1	gene
GRAM4	gene
SET8A	gene
MAPK9	gene
COR1C	gene
APOOL	gene
YI31B	gene
LIPO	gene
EHMT2	gene
ZN341	gene
POL4	gene
PTK2B	gene
K2C8	gene
CRBB1	gene
PPM1D	gene
TECTA	gene
G2E3	gene
YTX2	gene
YRD6	gene
YI31B	gene
MFAP2	gene
POL4	gene
PIM1	gene
PDZ1P	gene

## Sheet: Sheet1
sp	P62320	SMD3	MOUSE
sp	B5DGH9	EIF3E	SALSA
sp	P46940	IQGA1	HUMAN
sp	Q9I8F4	TPD53	CHICK
sp	Q9BXK5	B2L13	HUMAN
sp	Q8BY71	HAT1	MOUSE
sp	Q90YW0	RL9	ICTPU
sp	O60140	YNS9	SCHPO
sp	O43747	AP1G1	HUMAN
sp	Q7ZVP8	TM38B	DANRE
sp	P40307	PSB2	RAT
sp	Q7SXG4	SAE2	DANRE
sp	Q6PH52	PCH2	DANRE
sp	Q6NYE2	RCC2	DANRE
sp	O60264	SMCA5	HUMAN
sp	Q92496	FHR4	HUMAN
sp	Q8VE62	PAIP1	MOUSE
sp	Q5ZLS3	BRE1A	CHICK
sp	O57607	K1C18	ONCMY
sp	P43450	CDK2	CARAU
sp	Q9NXZ2	DDX43	HUMAN
sp	O73813	RS3A	ORYLA
sp	P27635	RL10	HUMAN
sp	Q2TBT3	ECHD2	BOVIN
sp	P84245	H33	RAT
sp	Q98SJ7	TCTP	LABRO
sp	P11456	MPRD	BOVIN
sp	Q09666	AHNK	HUMAN
sp	P14732	LMNB2	CHICK
sp	Q8K479	C1QT5	MOUSE
sp	P84335	TPM1	LIZAU
sp	Q9D8V0	HM13	MOUSE
sp	Q9UI26	IPO11	HUMAN
sp	A6QLG5	RS9	BOVIN
sp	P46791	RS2	CRIGR
sp	P48643	TCPE	HUMAN
sp	Q13151	ROA0	HUMAN
sp	P58312	AT1A3	OREMO
sp	Q3MHR3	DYL2	BOVIN
sp	Q5R9P9	RTF2	PONAB
sp	P68266	GLTP	PIG
sp	Q9QY17	PACN2	RAT
sp	Q8JGR7	INT7	DANRE
sp	Q7ZV43	TOLIP	DANRE
sp	Q8IV63	VRK3	HUMAN
sp	Q8N1H7	S6OS1	HUMAN
sp	A3KPN8	TTC38	DANRE
sp	Q9UL16	CCD19	HUMAN
sp	Q7M323	PLMN	CAPHI
sp	Q802R9	SMC5	TAKRU
sp	Q60770	STXB3	MOUSE
sp	Q8CG45	ARK72	RAT
sp	P57780	ACTN4	MOUSE
sp	Q9Y3E5	PTH2	HUMAN
sp	Q16960	DYI3	HELCR
sp	P04075	ALDOA	HUMAN
sp	Q9QYL8	LYPA2	RAT
sp	Q9YHC3	TBB1	GADMO
sp	P56567	CYTA	MOUSE
sp	Q92122	KPYK	XENLA
sp	P00563	KCRM	RABIT
sp	Q5RE79	ODPB	PONAB
