# Supplementary material for: Hypoxia causes transgenerational impairments in reproduction of fish
Source: Nat Commun. 2016 Jul 4;7:12114. doi: 10.1038/ncomms12114 (PMC4932196; doi:10.1038/ncomms12114)
Supplement: Supplementary Data 7 — This file demonstrates the result of Ingenuity Pathway Analysis by using the common deregulated genes and proteins in F0H, F2H and F2T. [file ncomms12114-s8.xls]

## Sheet: Sheet0
Ingenuity Canonical Pathways	-log(p-value)	Ratio	z-score	Molecules
Pyridoxal 5'-phosphate Salvage Pathway	3.99E00	4.05E-02	NaN	PIM1,MAPK9,CDK2
Paxillin Signaling	3.59E00	2.97E-02	NaN	PTK2B,MAPK9,ACTN4
Salvage Pathways of Pyrimidine Ribonucleotides	3.48E00	2.73E-02	NaN	PIM1,MAPK9,CDK2
Leukocyte Extravasation Signaling	2.71E00	1.47E-02	NaN	PTK2B,MAPK9,ACTN4
Regulation of Cellular Mechanics by Calpain Protease	2.64E00	3.45E-02	NaN	ACTN4,CDK2
ATM Signaling	2.62E00	3.39E-02	NaN	MAPK9,CDK2
CCR5 Signaling in Macrophages	2.43E00	2.7E-02	NaN	PTK2B,MAPK9
STAT3 Pathway	2.43E00	2.7E-02	NaN	PIM1,MAPK9
RANK Signaling in Osteoclasts	2.27E00	2.25E-02	NaN	PTK2B,MAPK9
PAK Signaling	2.25E00	2.2E-02	NaN	PTK2B,MAPK9
VEGF Signaling	2.19E00	2.04E-02	NaN	PTK2B,ACTN4
Cholecystokinin/Gastrin-mediated Signaling	2.13E00	1.89E-02	NaN	PTK2B,MAPK9
HGF Signaling	2.11E00	1.85E-02	NaN	MAPK9,CDK2
Pancreatic Adenocarcinoma Signaling	2.11E00	1.85E-02	NaN	MAPK9,CDK2
Renin-Angiotensin Signaling	2.04E00	1.69E-02	NaN	PTK2B,MAPK9
Gα12/13 Signaling	2.04E00	1.69E-02	NaN	PTK2B,MAPK9
HMGB1 Signaling	2.02E00	1.67E-02	NaN	HAT1,MAPK9
Molecular Mechanisms of Cancer	1.98E00	8.04E-03	NaN	HAT1,MAPK9,CDK2
Regulation of eIF4 and p70S6K Signaling	1.84E00	1.33E-02	NaN	PAIP1,EIF3E
Tec Kinase Signaling	1.78E00	1.25E-02	NaN	PTK2B,MAPK9
Germ Cell-Sertoli Cell Junction Signaling	1.77E00	1.23E-02	NaN	MAPK9,ACTN4
Granzyme B Signaling	1.71E00	6.25E-02	NaN	LMNB2
B Cell Receptor Signaling	1.69E00	1.12E-02	NaN	PTK2B,MAPK9
Sertoli Cell-Sertoli Cell Junction Signaling	1.66E00	1.08E-02	NaN	MAPK9,ACTN4
ILK Signaling	1.66E00	1.07E-02	NaN	MAPK9,ACTN4
EIF2 Signaling	1.66E00	1.07E-02	NaN	PAIP1,EIF3E
IL-8 Signaling	1.65E00	1.06E-02	NaN	PTK2B,MAPK9
GADD45 Signaling	1.64E00	5.26E-02	NaN	CDK2
Sucrose Degradation V (Mammalian)	1.64E00	5.26E-02	NaN	ALDOA
DNA damage-induced 14-3-3σ Signaling	1.64E00	5.26E-02	NaN	CDK2
IL-22 Signaling	1.54E00	4.17E-02	NaN	MAPK9
Estrogen-mediated S-phase Entry	1.54E00	4.17E-02	NaN	CDK2
IL-17A Signaling in Gastric Cells	1.52E00	4E-02	NaN	MAPK9
Role of JAK family kinases in IL-6-type Cytokine Signaling	1.52E00	4E-02	NaN	MAPK9
Role of Osteoblasts, Osteoclasts and Chondrocytes in Rheumatoid Arthritis	1.51E00	8.89E-03	NaN	PTK2B,MAPK9
Antiproliferative Role of TOB in T Cell Signaling	1.5E00	3.85E-02	NaN	CDK2
IL-15 Production	1.49E00	3.7E-02	NaN	PTK2B
Cell Cycle Control of Chromosomal Replication	1.49E00	3.7E-02	NaN	CDK2
Signaling by Rho Family GTPases	1.47E00	8.47E-03	NaN	PTK2B,MAPK9
4-1BB Signaling in T Lymphocytes	1.43E00	3.23E-02	NaN	MAPK9
Cell Cycle Regulation by BTG Family Proteins	1.37E00	2.86E-02	NaN	CDK2
April Mediated Signaling	1.34E00	2.63E-02	NaN	MAPK9
Inhibition of Angiogenesis by TSP1	1.33E00	2.56E-02	NaN	MAPK9
B Cell Activating Factor Signaling	1.32E00	2.5E-02	NaN	MAPK9
Mechanisms of Viral Exit from Host Cells	1.31E00	2.44E-02	NaN	LMNB2
Glycolysis I	1.31E00	2.44E-02	NaN	ALDOA
UVC-Induced MAPK Signaling	1.3E00	2.38E-02	NaN	MAPK9
MIF Regulation of Innate Immunity	1.28E00	2.27E-02	NaN	MAPK9
FcγRIIB Signaling in B Lymphocytes	1.27E00	2.22E-02	NaN	MAPK9
Gluconeogenesis I	1.26E00	2.17E-02	NaN	ALDOA
Cell Cycle: G2/M DNA Damage Checkpoint Regulation	1.23E00	2.04E-02	NaN	PPM1D
CD27 Signaling in Lymphocytes	1.21E00	1.92E-02	NaN	MAPK9
UVB-Induced MAPK Signaling	1.2E00	1.89E-02	NaN	MAPK9
Role of CHK Proteins in Cell Cycle Checkpoint Control	1.18E00	1.82E-02	NaN	CDK2
IL-2 Signaling	1.18E00	1.82E-02	NaN	PTK2B
Role of IL-17A in Arthritis	1.18E00	1.79E-02	NaN	MAPK9
Myc Mediated Apoptosis Signaling	1.16E00	1.72E-02	NaN	MAPK9
Induction of Apoptosis by HIV1	1.15E00	1.67E-02	NaN	MAPK9
Activation of IRF by Cytosolic Pattern Recognition Receptors	1.13E00	1.61E-02	NaN	MAPK9
Role of JAK1 and JAK3 in γc Cytokine Signaling	1.13E00	1.61E-02	NaN	PTK2B
PCP pathway	1.13E00	1.59E-02	NaN	MAPK9
GM-CSF Signaling	1.13E00	1.59E-02	NaN	PIM1
Cell Cycle: G1/S Checkpoint Regulation	1.12E00	1.56E-02	NaN	CDK2
CD40 Signaling	1.11E00	1.54E-02	NaN	MAPK9
IL-17A Signaling in Airway Cells	1.11E00	1.52E-02	NaN	MAPK9
Remodeling of Epithelial Adherens Junctions	1.09E00	1.47E-02	NaN	ACTN4
Macropinocytosis Signaling	1.09E00	1.47E-02	NaN	ACTN4
Agrin Interactions at Neuromuscular Junction	1.08E00	1.43E-02	NaN	MAPK9
GDNF Family Ligand-Receptor Interactions	1.08E00	1.41E-02	NaN	MAPK9
IL-17 Signaling	1.07E00	1.39E-02	NaN	MAPK9
Role of MAPK Signaling in the Pathogenesis of Influenza	1.07E00	1.39E-02	NaN	MAPK9
LPS-stimulated MAPK Signaling	1.07E00	1.37E-02	NaN	MAPK9
Small Cell Lung Cancer Signaling	1.06E00	1.35E-02	NaN	CDK2
Chemokine Signaling	1.05E00	1.33E-02	NaN	PTK2B
BMP signaling pathway	1.04E00	1.3E-02	NaN	MAPK9
Cyclins and Cell Cycle Regulation	1.04E00	1.28E-02	NaN	CDK2
Reelin Signaling in Neurons	1.03E00	1.27E-02	NaN	MAPK9
Regulation of IL-2 Expression in Activated and Anergic T Lymphocytes	1.02E00	1.23E-02	NaN	MAPK9
Acute Myeloid Leukemia Signaling	1.02E00	1.22E-02	NaN	PIM1
Prostate Cancer Signaling	9.97E-01	1.16E-02	NaN	CDK2
ErbB Signaling	9.97E-01	1.16E-02	NaN	MAPK9
TGF-β Signaling	9.93E-01	1.15E-02	NaN	MAPK9
CTLA4 Signaling in Cytotoxic T Lymphocytes	9.88E-01	1.14E-02	NaN	AP1G1
OX40 Signaling Pathway	9.83E-01	1.12E-02	NaN	MAPK9
UVA-Induced MAPK Signaling	9.83E-01	1.12E-02	NaN	MAPK9
Factors Promoting Cardiogenesis in Vertebrates	9.7E-01	1.09E-02	NaN	CDK2
IL-1 Signaling	9.61E-01	1.06E-02	NaN	MAPK9
SAPK/JNK Signaling	9.57E-01	1.05E-02	NaN	MAPK9
p53 Signaling	9.44E-01	1.02E-02	NaN	CDK2
Fcγ Receptor-mediated Phagocytosis in Macrophages and Monocytes	9.4E-01	1.01E-02	NaN	PTK2B
CDK5 Signaling	9.23E-01	9.71E-03	NaN	MAPK9
HIF1α Signaling	9.2E-01	9.62E-03	NaN	MAPK9
Antioxidant Action of Vitamin C	9.16E-01	9.52E-03	NaN	MAPK9
Rac Signaling	9.08E-01	9.35E-03	NaN	PTK2B
Type I Diabetes Mellitus Signaling	8.93E-01	9.01E-03	NaN	MAPK9
Role of Tissue Factor in Cancer	8.89E-01	8.93E-03	NaN	PTK2B
Sphingosine-1-phosphate Signaling	8.86E-01	8.85E-03	NaN	PTK2B
NGF Signaling	8.86E-01	8.85E-03	NaN	MAPK9
Fc Epsilon RI Signaling	8.82E-01	8.77E-03	NaN	MAPK9
IL-6 Signaling	8.75E-01	8.62E-03	NaN	MAPK9
14-3-3-mediated Signaling	8.65E-01	8.4E-03	NaN	MAPK9
CD28 Signaling in T Helper Cells	8.51E-01	8.13E-03	NaN	MAPK9
RhoA Signaling	8.48E-01	8.06E-03	NaN	PTK2B
Role of Pattern Recognition Receptors in Recognition of Bacteria and Viruses	8.45E-01	8E-03	NaN	MAPK9
GNRH Signaling	8.14E-01	7.41E-03	NaN	MAPK9
Adipogenesis pathway	8.14E-01	7.41E-03	NaN	HAT1
Sperm Motility	8.11E-01	7.35E-03	NaN	PTK2B
FXR/RXR Activation	8.08E-01	7.3E-03	NaN	MAPK9
IL-12 Signaling and Production in Macrophages	8.08E-01	7.3E-03	NaN	MAPK9
Type II Diabetes Mellitus Signaling	8.08E-01	7.3E-03	NaN	MAPK9
Aryl Hydrocarbon Receptor Signaling	7.83E-01	6.85E-03	NaN	CDK2
Epithelial Adherens Junction Signaling	7.77E-01	6.76E-03	NaN	ACTN4
Glioblastoma Multiforme Signaling	7.69E-01	6.62E-03	NaN	CDK2
Gαq Signaling	7.59E-01	6.45E-03	NaN	PTK2B
CXCR4 Signaling	7.47E-01	6.25E-03	NaN	MAPK9
Cdc42 Signaling	7.25E-01	5.92E-03	NaN	MAPK9
Acute Phase Response Signaling	7.2E-01	5.85E-03	NaN	MAPK9
Hepatic Cholestasis	7.09E-01	5.68E-03	NaN	MAPK9
Dendritic Cell Maturation	7.05E-01	5.62E-03	NaN	MAPK9
NRF2-mediated Oxidative Stress Response	7E-01	5.56E-03	NaN	MAPK9
Production of Nitric Oxide and Reactive Oxygen Species in Macrophages	6.88E-01	5.38E-03	NaN	MAPK9
Role of NFAT in Cardiac Hypertrophy	6.88E-01	5.38E-03	NaN	MAPK9
Calcium Signaling	6.88E-01	5.38E-03	NaN	TPM1
Endothelin-1 Signaling	6.86E-01	5.35E-03	NaN	MAPK9
Mitochondrial Dysfunction	6.83E-01	5.32E-03	NaN	MAPK9
ERK/MAPK Signaling	6.77E-01	5.24E-03	NaN	PTK2B
mTOR Signaling	6.73E-01	5.18E-03	NaN	EIF3E
AMPK Signaling	6.69E-01	5.13E-03	NaN	PPM1D
RAR Activation	6.65E-01	5.08E-03	NaN	MAPK9
Breast Cancer Regulation by Stathmin1	6.65E-01	5.08E-03	NaN	CDK2
Integrin Signaling	6.45E-01	4.81E-03	NaN	ACTN4
Actin Cytoskeleton Signaling	6.23E-01	4.55E-03	NaN	ACTN4
LPS/IL-1 Mediated Inhibition of RXR Function	6.15E-01	4.44E-03	NaN	MAPK9
Cardiac Hypertrophy Signaling	6.03E-01	4.31E-03	NaN	MAPK9
Huntington's Disease Signaling	5.98E-01	4.26E-03	NaN	MAPK9
Colorectal Cancer Metastasis Signaling	5.89E-01	4.15E-03	NaN	MAPK9
G-Protein Coupled Receptor Signaling	5.55E-01	3.79E-03	NaN	PTK2B
Xenobiotic Metabolism Signaling	5.4E-01	3.64E-03	NaN	MAPK9
Glucocorticoid Receptor Signaling	5.32E-01	3.56E-03	NaN	MAPK9
Role of Macrophages, Fibroblasts and Endothelial Cells in Rheumatoid Arthritis	5.06E-01	3.31E-03	NaN	MAPK9
Protein Kinase A Signaling	4.09E-01	2.51E-03	NaN	PTK2B
