# Supplementary material for: Hypoxia causes transgenerational impairments in reproduction of fish
Source: Nat Commun. 2016 Jul 4;7:12114. doi: 10.1038/ncomms12114 (PMC4932196; doi:10.1038/ncomms12114)
Supplement: Supplementary Data 8 — This file shows the Ingenuity Pathway Analysis by combining canonical transcriptomic and proteomic pathways according to the activation z-score. [file ncomms12114-s9.xls]

## Sheet: Sheet0
© 2000-2014 QIAGEN. All rights reserved.
Canonical Pathway	F0H protein	F1T protein	F1H protein	F2T protein	F2H protein	F0H mRNA	F2T mRNA	F2H mRNA
EIF2 Signaling		2.23606797749979	1.0		-2.23606797749979			-2.23606797749979
Gα12/13 Signaling				1.3416407864998738	1.6329931618554523		1.3416407864998738	1.6329931618554523
Cholecystokinin/Gastrin-mediated Signaling	0.8164965809277261			1.3416407864998738	0.8164965809277261	0.8164965809277261	1.3416407864998738	0.8164965809277261
Nitric Oxide Signaling in the Cardiovascular System	-2.1213203435596424				1.0	-2.1213203435596424		1.0
Sperm Motility				2.0	0.3779644730092272		2.0	0.3779644730092272
CD28 Signaling in T Helper Cells	1.1338934190276817				1.0	1.1338934190276817		1.0
CXCR4 Signaling	0.3333333333333333			1.0		0.3333333333333333	1.0
Renin-Angiotensin Signaling	-0.30151134457776363			1.0	0.4472135954999579	-0.30151134457776363	1.0	0.4472135954999579
Synaptic Long Term Depression				1.3416407864998738	-0.3779644730092272		1.3416407864998738	-0.3779644730092272
CD40 Signaling	0.4472135954999579				1.0	0.4472135954999579		1.0
RhoGDI Signaling		-0.4472135954999579	0.8164965809277261
Growth Hormone Signaling	-1.6329931618554523					-1.6329931618554523
Neuregulin Signaling	-1.6329931618554523					-1.6329931618554523
Rac Signaling	0.4472135954999579	0.4472135954999579				0.4472135954999579
FcγRIIB Signaling in B Lymphocytes	1.414213562373095					1.414213562373095
PPAR Signaling	1.3416407864998738					1.3416407864998738
Glutamate Receptor Signaling	-1.3416407864998738					-1.3416407864998738
Gαi Signaling	0.8164965809277261					0.8164965809277261
NGF Signaling					1.0			1.0
SAPK/JNK Signaling	0.3779644730092272					0.3779644730092272
Prolactin Signaling	-1.1338934190276817					-1.1338934190276817
IL-3 Signaling	-1.1338934190276817					-1.1338934190276817
JAK/Stat Signaling	-1.1338934190276817					-1.1338934190276817
Glioma Invasiveness Signaling	1.0					1.0
IL-9 Signaling	-1.0					-1.0
Activation of IRF by Cytosolic Pattern Recognition Receptors					1.0			1.0
fMLP Signaling in Neutrophils	-1.0					-1.0
B Cell Activating Factor Signaling					1.0			1.0
April Mediated Signaling					1.0			1.0
PI3K Signaling in B Lymphocytes					0.4472135954999579			0.4472135954999579
Role of NFAT in Regulation of the Immune Response	0.7071067811865475					0.7071067811865475
PKCθ Signaling in T Lymphocytes	0.7071067811865475					0.7071067811865475
Glioma Signaling	-0.8164965809277261					-0.8164965809277261
VEGF Family Ligand-Receptor Interactions	-0.8164965809277261					-0.8164965809277261
Thrombopoietin Signaling	-0.8164965809277261					-0.8164965809277261
Tec Kinase Signaling	0.3333333333333333					0.3333333333333333
HGF Signaling	0.3779644730092272					0.3779644730092272
Mouse Embryonic Stem Cell Pluripotency	0.3779644730092272					0.3779644730092272
PEDF Signaling					0.4472135954999579			0.4472135954999579
IL-6 Signaling	0.4472135954999579					0.4472135954999579
Aryl Hydrocarbon Receptor Signaling	0.4472135954999579					0.4472135954999579
Non-Small Cell Lung Cancer Signaling	0.4472135954999579					0.4472135954999579
Role of Pattern Recognition Receptors in Recognition of Bacteria and Viruses					0.4472135954999579			0.4472135954999579
HMGB1 Signaling	0.4472135954999579					0.4472135954999579
cAMP-mediated signaling
Acute Myeloid Leukemia Signaling	-0.7071067811865475					-0.7071067811865475
AMPK Signaling
CNTF Signaling	-0.4472135954999579					-0.4472135954999579
TREM1 Signaling	-0.4472135954999579					-0.4472135954999579
Angiopoietin Signaling	-0.4472135954999579					-0.4472135954999579
EGF Signaling	-0.4472135954999579					-0.4472135954999579
UVB-Induced MAPK Signaling	-0.4472135954999579					-0.4472135954999579
ErbB4 Signaling	-0.4472135954999579					-0.4472135954999579
IGF-1 Signaling	-0.4472135954999579					-0.4472135954999579
iCOS-iCOSL Signaling in T Helper Cells	-0.4472135954999579					-0.4472135954999579
Neuropathic Pain Signaling In Dorsal Horn Neurons					-0.4472135954999579			-0.4472135954999579
ERK/MAPK Signaling
NF-κB Signaling	-0.3779644730092272					-0.3779644730092272
GM-CSF Signaling	-0.3779644730092272					-0.3779644730092272
p53 Signaling	-0.3779644730092272					-0.3779644730092272
Neurotrophin/TRK Signaling
LPS/IL-1 Mediated Inhibition of RXR Function
LXR/RXR Activation
PDGF Signaling
Production of Nitric Oxide and Reactive Oxygen Species in Macrophages
LPS-stimulated MAPK Signaling
Gαs Signaling
PAK Signaling	-0.3333333333333333					-0.3333333333333333
Induction of Apoptosis by HIV1
Phospholipase C Signaling
Fc Epsilon RI Signaling
Fcγ Receptor-mediated Phagocytosis in Macrophages and Monocytes
FGF Signaling
GDNF Family Ligand-Receptor Interactions
TGF-β Signaling
Paxillin Signaling
Cytotoxic T Lymphocyte-mediated Apoptosis of Target Cells
Urea Cycle
Dolichyl-diphosphooligosaccharide Biosynthesis
Phenylalanine Degradation IV (Mammalian, via Side Chain)
Role of JAK2 in Hormone-like Cytokine Signaling
Human Embryonic Stem Cell Pluripotency
GDP-glucose Biosynthesis
Agranulocyte Adhesion and Diapedesis
Trans, trans-farnesyl Diphosphate Biosynthesis
Salvage Pathways of Pyrimidine Ribonucleotides
Thrombin Signaling
Death Receptor Signaling					1.6329931618554523			1.6329931618554523
Cysteine Biosynthesis III (mammalia)
Role of IL-17F in Allergic Inflammatory Airway Diseases
Allograft Rejection Signaling
Guanosine Nucleotides Degradation III
nNOS Signaling in Skeletal Muscle Cells
Tight Junction Signaling
Regulation of Cellular Mechanics by Calpain Protease
Virus Entry via Endocytic Pathways
Role of MAPK Signaling in the Pathogenesis of Influenza
Oncostatin M Signaling
3-phosphoinositide Degradation
Altered T Cell and B Cell Signaling in Rheumatoid Arthritis
Hepatic Fibrosis / Hepatic Stellate Cell Activation
Docosahexaenoic Acid (DHA) Signaling
iNOS Signaling
Inhibition of Angiogenesis by TSP1
Tryptophan Degradation X (Mammalian, via Tryptamine)
PPARα/RXRα Activation
Methylmalonyl Pathway
Cardiomyocyte Differentiation via BMP Receptors
α-Adrenergic Signaling	0.0					0.0
Valine Degradation I
Cholesterol Biosynthesis I
Graft-versus-Host Disease Signaling
Bupropion Degradation
DNA Double-Strand Break Repair by Non-Homologous End Joining
Role of JAK1, JAK2 and TYK2 in Interferon Signaling
Systemic Lupus Erythematosus Signaling
MIF Regulation of Innate Immunity
TNFR2 Signaling
Melatonin Degradation III
Mitochondrial Dysfunction
Regulation of eIF4 and p70S6K Signaling
IL-15 Production
RANK Signaling in Osteoclasts
Adipogenesis pathway
HIF1α Signaling
Cholesterol Biosynthesis III (via Desmosterol)
Mechanisms of Viral Exit from Host Cells
Phospholipases
Diphthamide Biosynthesis
Colanic Acid Building Blocks Biosynthesis
IL-8 Signaling	-1.507556722888818	0.0	-0.4472135954999579		0.0	-1.507556722888818		0.0
Dopamine-DARPP32 Feedback in cAMP Signaling
Purine Ribonucleosides Degradation to Ribose-1-phosphate
GABA Receptor Signaling
Guanine and Guanosine Salvage I
Communication between Innate and Adaptive Immune Cells
Glucose and Glucose-1-phosphate Degradation
nNOS Signaling in Neurons
Estrogen Receptor Signaling
TNFR1 Signaling
IL-10 Signaling
Adenine and Adenosine Salvage III
IL-22 Signaling
Glutamate Degradation II
Granzyme B Signaling
Heme Biosynthesis II
Androgen Biosynthesis
Role of Osteoblasts, Osteoclasts and Chondrocytes in Rheumatoid Arthritis
G Protein Signaling Mediated by Tubby
Proline Biosynthesis I
HIPPO signaling
Chemokine Signaling
4-1BB Signaling in T Lymphocytes
Ovarian Cancer Signaling
Fatty Acid α-oxidation
Neuroprotective Role of THOP1 in Alzheimer's Disease
Role of RIG1-like Receptors in Antiviral Innate Immunity
FLT3 Signaling in Hematopoietic Progenitor Cells
tRNA Charging
Uridine-5'-phosphate Biosynthesis
CCR5 Signaling in Macrophages
Thyroid Cancer Signaling
OX40 Signaling Pathway
Intrinsic Prothrombin Activation Pathway
Oxidative Ethanol Degradation III
Superpathway of Citrulline Metabolism
dTMP De Novo Biosynthesis
Synaptic Long Term Potentiation
14-3-3-mediated Signaling
Glycine Biosynthesis I
Pyridoxal 5'-phosphate Salvage Pathway
Pentose Phosphate Pathway
Estrogen-Dependent Breast Cancer Signaling
D-myo-inositol (1,3,4)-trisphosphate Biosynthesis
Molecular Mechanisms of Cancer
Eicosanoid Signaling
N-acetylglucosamine Degradation II
Atherosclerosis Signaling
Xanthine and Xanthosine Salvage
FXR/RXR Activation
PTEN Signaling
Creatine-phosphate Biosynthesis
IL-1 Signaling
Heparan Sulfate Biosynthesis
Gap Junction Signaling
Hepatic Cholestasis
Rapoport-Luebering Glycolytic Shunt
D-myo-inositol (3,4,5,6)-tetrakisphosphate Biosynthesis
G Beta Gamma Signaling
Apoptosis Signaling	0.0					0.0
Glutamate Dependent Acid Resistance
Hypoxia Signaling in the Cardiovascular System
Granulocyte Adhesion and Diapedesis
Histamine Degradation
ILK Signaling	-0.3779644730092272	1.3416407864998738	1.0	2.23606797749979		-0.3779644730092272	2.23606797749979
Sphingosine-1-phosphate Signaling
Actin Nucleation by ARP-WASP Complex
DNA Methylation and Transcriptional Repression Signaling
Huntington's Disease Signaling
Coagulation System
Tetrapyrrole Biosynthesis II
ErbB2-ErbB3 Signaling
VEGF Signaling
Uracil Degradation II (Reductive)
Biotin-carboxyl Carrier Protein Assembly
Role of PKR in Interferon Induction and Antiviral Response
Macropinocytosis Signaling
Oleate Biosynthesis II (Animals)
Amyotrophic Lateral Sclerosis Signaling
Ethanol Degradation IV
Ephrin B Signaling
NAD biosynthesis II (from tryptophan)
Ephrin A Signaling
Semaphorin Signaling in Neurons
2-ketoglutarate Dehydrogenase Complex
Citrulline Biosynthesis
Pyrimidine Ribonucleotides De Novo Biosynthesis
Dermatan Sulfate Biosynthesis (Late Stages)
N-acetylglucosamine Degradation I
Glutathione Redox Reactions II
Cdc42 Signaling
Phosphatidylethanolamine Biosynthesis II
Tyrosine Biosynthesis IV
RAN Signaling
Phenylalanine Degradation I (Aerobic)
Arginine Degradation I (Arginase Pathway)
GNRH Signaling					0.0			0.0
Autoimmune Thyroid Disease Signaling
Cardiac Hypertrophy Signaling
Chondroitin Sulfate Biosynthesis (Late Stages)
Cyclins and Cell Cycle Regulation
D-myo-inositol-5-phosphate Metabolism
Tetrahydrofolate Salvage from 5,10-methenyltetrahydrofolate
Proline Biosynthesis II (from Arginine)
Role of Lipids/Lipid Rafts in the Pathogenesis of Influenza
CMP-N-acetylneuraminate Biosynthesis I (Eukaryotes)
S-adenosyl-L-methionine Biosynthesis
IL-12 Signaling and Production in Macrophages
Dermatan Sulfate Degradation (Metazoa)
Stearate Biosynthesis I (Animals)
Thymine Degradation
PI3K/AKT Signaling
G-Protein Coupled Receptor Signaling
L-cysteine Degradation III
Cholesterol Biosynthesis II (via 24,25-dihydrolanosterol)
L-cysteine Degradation I
Myc Mediated Apoptosis Signaling
Nicotine Degradation II
Superpathway of Geranylgeranyldiphosphate Biosynthesis I (via Mevalonate)
Lipid Antigen Presentation by CD1
TCA Cycle II (Eukaryotic)
Melanocyte Development and Pigmentation Signaling
The Visual Cycle
Leukocyte Extravasation Signaling
Oxidized GTP and dGTP Detoxification
Role of Macrophages, Fibroblasts and Endothelial Cells in Rheumatoid Arthritis
3-phosphoinositide Biosynthesis
NRF2-mediated Oxidative Stress Response
Actin Cytoskeleton Signaling
Corticotropin Releasing Hormone Signaling
Acetone Degradation I (to Methylglyoxal)
Complement System
Melanoma Signaling
Calcium-induced T Lymphocyte Apoptosis
Phototransduction Pathway
Choline Degradation I
Dendritic Cell Maturation
MIF-mediated Glucocorticoid Regulation
Maturity Onset Diabetes of Young (MODY) Signaling
Notch Signaling
Small Cell Lung Cancer Signaling
Retinoic acid Mediated Apoptosis Signaling
Leptin Signaling in Obesity
Transcriptional Regulatory Network in Embryonic Stem Cells
Superpathway of D-myo-inositol (1,4,5)-trisphosphate Metabolism
Heme Degradation
Pyrimidine Ribonucleotides Interconversion
Ceramide Signaling
Glycine Betaine Degradation
Cellular Effects of Sildenafil (Viagra)
Folate Transformations I
Cleavage and Polyadenylation of Pre-mRNA
2-oxobutanoate Degradation I
Aldosterone Signaling in Epithelial Cells
Glucocorticoid Receptor Signaling
Adenosine Nucleotides Degradation II
Calcium Transport I
Folate Polyglutamylation
D-myo-inositol (1,4,5)-Trisphosphate Biosynthesis
Sertoli Cell-Sertoli Cell Junction Signaling
Superpathway of Serine and Glycine Biosynthesis I
Heme Biosynthesis from Uroporphyrinogen-III I
D-myo-inositol (1,4,5,6)-Tetrakisphosphate Biosynthesis
Arginine Biosynthesis IV
Lymphotoxin β Receptor Signaling	0.0					0.0
Remodeling of Epithelial Adherens Junctions
Inosine-5'-phosphate Biosynthesis II
Mismatch Repair in Eukaryotes
Noradrenaline and Adrenaline Degradation
Galactose Degradation I (Leloir Pathway)
Hereditary Breast Cancer Signaling
Estrogen Biosynthesis
Sonic Hedgehog Signaling
Lysine Degradation II
GDP-mannose Biosynthesis
Geranylgeranyldiphosphate Biosynthesis
Fatty Acid β-oxidation I
Heparan Sulfate Biosynthesis (Late Stages)
Polyamine Regulation in Colon Cancer
B Cell Development
Calcium Signaling
Protein Ubiquitination Pathway
Insulin Receptor Signaling
Telomere Extension by Telomerase
Nur77 Signaling in T Lymphocytes
L-glutamine Biosynthesis II (tRNA-dependent)
BER pathway
Histidine Degradation VI
UVC-Induced MAPK Signaling
Role of Tissue Factor in Cancer
D-glucuronate Degradation I
Putrescine Biosynthesis III
Clathrin-mediated Endocytosis Signaling
IL-17 Signaling
Renal Cell Carcinoma Signaling	0.0					0.0
CREB Signaling in Neurons
Sphingomyelin Metabolism
Glycogen Biosynthesis II (from UDP-D-Glucose)
Telomerase Signaling	0.0					0.0
Regulation of the Epithelial-Mesenchymal Transition Pathway
CTLA4 Signaling in Cytotoxic T Lymphocytes
Tryptophan Degradation III (Eukaryotic)
Natural Killer Cell Signaling
Glutathione Redox Reactions I
Assembly of RNA Polymerase II Complex
Pentose Phosphate Pathway (Oxidative Branch)
ATM Signaling
p38 MAPK Signaling
HER-2 Signaling in Breast Cancer
Pyrimidine Deoxyribonucleotides De Novo Biosynthesis I
Asparagine Biosynthesis I
Netrin Signaling
Bladder Cancer Signaling
STAT3 Pathway
Wnt/β-catenin Signaling	0.0				0.4472135954999579	0.0		0.4472135954999579
IL-17A Signaling in Fibroblasts
CCR3 Signaling in Eosinophils
Melatonin Degradation I
PXR/RXR Activation
Regulation of Actin-based Motility by Rho
RAR Activation
FAK Signaling
Purine Nucleotides De Novo Biosynthesis II
Methionine Salvage II (Mammalian)
Acute Phase Response Signaling			-0.8164965809277261		0.0			0.0
IL-17A Signaling in Gastric Cells
Isoleucine Degradation I
Colorectal Cancer Metastasis Signaling				0.0			0.0
Ceramide Biosynthesis
Antiproliferative Role of Somatostatin Receptor 2
Molybdenum Cofactor Biosynthesis
Antioxidant Action of Vitamin C
Endothelin-1 Signaling				1.0			1.0
P2Y Purigenic Receptor Signaling Pathway
Coenzyme A Biosynthesis
Methylglyoxal Degradation I
Retinol Biosynthesis
B Cell Receptor Signaling
Prostate Cancer Signaling
Leucine Degradation I
Cardiac β-adrenergic Signaling
Glutaryl-CoA Degradation
Role of CHK Proteins in Cell Cycle Checkpoint Control
Chondroitin Sulfate Degradation (Metazoa)
CDK5 Signaling
Tumoricidal Function of Hepatic Natural Killer Cells
CD27 Signaling in Lymphocytes
Methylglyoxal Degradation III
VDR/RXR Activation
Choline Biosynthesis III
D-myo-inositol (1,4,5)-trisphosphate Degradation
Crosstalk between Dendritic Cells and Natural Killer Cells
Glucocorticoid Biosynthesis
DNA Double-Strand Break Repair by Homologous Recombination
MSP-RON Signaling Pathway
Caveolar-mediated Endocytosis Signaling
Agrin Interactions at Neuromuscular Junction
Inhibition of Matrix Metalloproteases
Nicotine Degradation III
Superpathway of Melatonin Degradation
Glutamate Degradation III (via 4-aminobutyrate)
Granzyme A Signaling
Arginine Degradation VI (Arginase 2 Pathway)
Extrinsic Prothrombin Activation Pathway
Triacylglycerol Degradation
Phosphatidylglycerol Biosynthesis II (Non-plastidic)
Cell Cycle: G1/S Checkpoint Regulation
Endoplasmic Reticulum Stress Pathway
Sucrose Degradation V (Mammalian)
Superpathway of Inositol Phosphate Compounds
Dopamine Receptor Signaling
BMP signaling pathway
β-alanine Degradation I
Role of IL-17A in Arthritis
Gluconeogenesis I
Putrescine Degradation III
Toll-like Receptor Signaling
Glycogen Degradation II
T Helper Cell Differentiation
Pancreatic Adenocarcinoma Signaling
Nucleotide Excision Repair Pathway
Alanine Biosynthesis III
Cardiolipin Biosynthesis II
Retinoate Biosynthesis I
Fatty Acid Biosynthesis Initiation II
Lysine Degradation V
Ethanol Degradation II
Triacylglycerol Biosynthesis
Dermatan Sulfate Biosynthesis
Ubiquinol-10 Biosynthesis (Eukaryotic)
Thyroid Hormone Metabolism II (via Conjugation and/or Degradation)
Superpathway of Methionine Degradation
Signaling by Rho Family GTPases		0.8164965809277261	0.0	0.4472135954999579	-1.3416407864998738		0.4472135954999579	-1.3416407864998738
NADH Repair
Aspartate Biosynthesis
RhoA Signaling		0.8164965809277261	0.0		-1.0			-1.0
Myo-inositol Biosynthesis
1D-myo-inositol Hexakisphosphate Biosynthesis II (Mammalian)
NAD Salvage Pathway II
Interferon Signaling
Dopamine Degradation
Palmitate Biosynthesis I (Animals)
Axonal Guidance Signaling
Chronic Myeloid Leukemia Signaling
Type I Diabetes Mellitus Signaling
ErbB Signaling
TR/RXR Activation
Glycine Degradation (Creatine Biosynthesis)
Oxidative Phosphorylation
Serotonin Degradation
Prostanoid Biosynthesis
Spermine and Spermidine Degradation I
γ-glutamyl Cycle
Parkinson's Signaling
TWEAK Signaling
eNOS Signaling
Hematopoiesis from Pluripotent Stem Cells
Mitotic Roles of Polo-Like Kinase
Type II Diabetes Mellitus Signaling
Cell Cycle Control of Chromosomal Replication
Primary Immunodeficiency Signaling
Role of JAK family kinases in IL-6-type Cytokine Signaling
Acetyl-CoA Biosynthesis III (from Citrate)
Endometrial Cancer Signaling
Cell Cycle: G2/M DNA Damage Checkpoint Regulation
Wnt/Ca+ pathway
Androgen Signaling
IL-17A Signaling in Airway Cells
Fatty Acid β-oxidation III (Unsaturated, Odd Number)
5-aminoimidazole Ribonucleotide Biosynthesis I
NAD Phosphorylation and Dephosphorylation
Breast Cancer Regulation by Stathmin1
Glycolysis I
Histidine Degradation III
Aspartate Degradation II
Branched-chain α-keto acid Dehydrogenase Complex
Melatonin Signaling
Basal Cell Carcinoma Signaling
Antiproliferative Role of TOB in T Cell Signaling
Mitochondrial L-carnitine Shuttle Pathway
Tryptophan Degradation to 2-amino-3-carboxymuconate Semialdehyde
Antigen Presentation Pathway
Arsenate Detoxification I (Glutaredoxin)
Cell Cycle Regulation by BTG Family Proteins
Unfolded protein response
GADD45 Signaling
Estrogen-mediated S-phase Entry
Role of NANOG in Mammalian Embryonic Stem Cell Pluripotency	0.0					0.0
NF-κB Activation by Viruses
Epithelial Adherens Junction Signaling
Acyl-CoA Hydrolysis
Mevalonate Pathway I
Factors Promoting Cardiogenesis in Vertebrates
Urate Biosynthesis/Inosine 5'-phosphate Degradation
Fatty Acid Activation
ERK5 Signaling
p70S6K Signaling	0.0					0.0
Erythropoietin Signaling
Xenobiotic Metabolism Signaling
Glioblastoma Multiforme Signaling	0.0					0.0
Ceramide Degradation
Thyroid Hormone Biosynthesis
Chondroitin and Dermatan Biosynthesis
Ketogenesis
Role of Oct4 in Mammalian Embryonic Stem Cell Pluripotency
Integrin Signaling
DNA damage-induced 14-3-3σ Signaling
UDP-N-acetyl-D-glucosamine Biosynthesis II
Purine Nucleotides Degradation II (Aerobic)
Amyloid Processing
Superoxide Radicals Degradation
Gαq Signaling	0.0					0.0
Leukotriene Biosynthesis
Adenine and Adenosine Salvage I
Germ Cell-Sertoli Cell Junction Signaling
Relaxin Signaling
Sphingosine and Sphingosine-1-phosphate Metabolism
IL-4 Signaling
Superpathway of Cholesterol Biosynthesis
Methionine Degradation I (to Homocysteine)
Role of Wnt/GSK-3β Signaling in the Pathogenesis of Influenza
T Cell Receptor Signaling
Role of PI3K/AKT Signaling in the Pathogenesis of Influenza
Pregnenolone Biosynthesis
Glycoaminoglycan-protein Linkage Region Biosynthesis
Reelin Signaling in Neurons
Role of p14/p19ARF in Tumor Suppression
Circadian Rhythm Signaling
Ephrin Receptor Signaling
Glycogen Degradation III
Airway Pathology in Chronic Obstructive Pulmonary Disease
Role of NFAT in Cardiac Hypertrophy
Chondroitin Sulfate Biosynthesis
Assembly of RNA Polymerase III Complex
L-DOPA Degradation
IL-15 Signaling
PCP pathway
tRNA Splicing
UDP-N-acetyl-D-galactosamine Biosynthesis II
Regulation of IL-2 Expression in Activated and Anergic T Lymphocytes
CDP-diacylglycerol Biosynthesis I
Role of JAK1 and JAK3 in γc Cytokine Signaling
Glutathione-mediated Detoxification
Serotonin Receptor Signaling
Glutamate Removal from Folates
Sulfate Activation for Sulfonation
Role of BRCA1 in DNA Damage Response
Protein Kinase A Signaling
mTOR Signaling
Ketolysis
Mineralocorticoid Biosynthesis
IL-2 Signaling	0.0					0.0
UVA-Induced MAPK Signaling
γ-linolenate Biosynthesis II (Animals)
NAD Salvage Pathway III
